# Supplementary material for: Distribution and Functionality of Copy Number Variation across European Cattle Populations
Source: Front Genet. 2017 Aug 23;8:108. doi: 10.3389/fgene.2017.00108 (PMC5572341; doi:10.3389/fgene.2017.00108)
Supplement: TABLE S1 — Sampling information: the first column is breed code, the second column is breed name, the third and fourth columns displays information about country and region of origin for the breed, respectively, and the fifth column displays number of samples collected per breed. ALP, Alpine; BRI, British and Irish; NLD, Dutch; JE, Jersey; IBR, Iberian; BAI,Balkan and Italy. [file Table_1.xlsx]

## Sheet: Table S1
Breed code	Breed name	Origin	Category/Class	No. of sample	No. of samples after filtering*			*filtering is based on the value of stadard deviation of LRR, BAF and GC wave factor, see material and methods for more details
AL	Alentejana	Portugal	IBR	2	2
AN	Angler	Germany	NLD	1	1
AR	Arouquesa	Portugal	IBR	3	2
BC	Berrenda en colorado	Spain	IBR	3	3
BK	Boskarin	Czech republic	BAI	4	4
BN	Berrenda en negro	Spain	IBR	3	3
BS	Brown swiss	Switzerland	ALP	4	4
BU	Busha	Balkan region	BAI	6	5
CA	Cardena	Spain	IBR	6	5
CC	Cachena	Portugal	IBR	3	1
CH	Chianina	Italy	BAI	3	3
CL	Caldelana	Spain	IBR	1	1
DB	Dutch belted	The Netherlands	NLD	3	2
DF	Dutch friesian	The Netherlands	NLD	5	4
EL	English longhorn	England	BRI	4	3
FL	Fleckvieh	Switzerland	ALP	4	4
GA	Galloway	Scotland	BRI	5	0
GW	Groningen whiteheaded	The Netherlands	NLD	5	0
HE	Heck	Germany	-	5	5
HF	Holstein friesian	The Netherlands	NLD	55	49
HL	Highland	Scotland	BRI	5	3
JE	Jersey	Jersey Island	BRI	4	3
KA	#Unclassified			1	1
KC	Kerry cattle	Ireland	BRI	5	5
LI	Lidia	Spain	IBR	4	3
LM	Limia	Spain	IBR	4	3
MA	Maremmana	Italy	BAI	5	1
MAPA	Maremmana*Pajuna	-	IBR	1	0
ME/MN	Maronesa	Spain	IBR	6	6
MI	Mirandesa	Portugal	IBR	2	2
MO	#Unclassified			1	1
MR	MRY	The Netherlands	NLD	5	2
MT	Maltese	Malta	BAI	4	4
NE	Nellore	Brazil	Bos_indicus	4	0
PA	Pajuna	Spain	IBR	6	6
PO	Podolica	Italy	BAI	1	1
RO	Romaniangrey	Romania	BAI	4	1
SA	Sayaguesa	Spain	IBR	5	5
TU	Tudanca	Spain	IBR	1	1
WP	White park	England	BRI	3	0

## Sheet: Table S2
Information about reagents
2X reaction buffer MESA BLUE MasterMix Plus for SYBR® Assay	6.25ul
primer forward (2uM)	1.25ul
primer reverse (2uM)	1.25ul
DNA (15ng,7.5ng,3.8ng,1.9ng)	3.75ul
Total volume	12.5ul
From each sample we tested 4 different amounts of input: 15ng, 7.5ng, 3.8ng, 1.9ng.
Information about CNVs selected for qPCR validation
CNV	Forward primer	Reverse primer	Copy number	Frequency/Type	delta C	Remarks
chr1:26120841-26135158	TTCAGGCGTGTTCTCTAGCA	AGAAGGCAGAACACCGAAGA	1	Singleton	0.1	Not validated
chr13:47322936-47338840	ACTGGTGGAAAGTGCTTGCT	ACAGCTCAGGCTCAGGAAAA	1	Singleton	1.1
chr8:85379934-85467319	ACACCCTGAGGAGTTGGGTA	GTGGACAAAGGACCATGCTT	1	Singleton	NA	Not validated
chr27:16209993-16259256	ATGAACCCCAAATCCAATGA	CAGTCTCTGCCTCCATCCTC	1	Singleton	0.6
chr1:120827211-120852678	GATCCCTGGGTCTGGAAGAT	AGATCACTGGAGTGGGTTGC	1	Singleton	NA	Not validated
chr2:77349130-77358704	GCACCAGGGATCAGTTTTGT	CAATCCCCATCCCTTTACCT	3	Present in multiple individuals	6.9
chr10:11519265-11548035	TGGCAGTCCAGCAGTTAAGA	CGATCTTAGTTCCCCAAGCA	3	Present in multiple individuals	NA	Not validated due to Poor DNA quality of the samples
chr19:52776058-52799844	GGAGAGACAAGTCCGCTCAG	TATGGGCATCCCAGTATGGT	1	Present in multiple individuals	0.3
chr29:16860-108487	CATCCTTCTGAGGGTTCCAA	AGGAGTCCGCACAAGGTAGA	1	Present in multiple individuals	0.7
chr7:9771150-9915411	TGTCAGCACAACCAAAGAGG	GGTGCATAAGCTCAAAAGATCC	3	Present in multiple individuals	-0.6
chr12:74930625-75193156	GCCACCAAAATCCAGCTAAA	CACTGACAAGGAAGCCAACA	0	Present in multiple individuals	3.8
chr19:41977015-41999248	ATGAGAAAGCAAGGCAGGAA	CCACAGTGGCAACCTCATTA	1	Present in multiple individuals	1.9
chr28:2814450-2860512	TCCACGGGATCTTTACAACC	TAAAGAACCCACCTGCCAAT	0	Present in multiple individuals	5.1
chr3:15239708-15335259	TCTGCTCGTGACTCAGATGG	CTCCAGGTGATCTTCCCAAA	1	Present in multiple individuals	3.2
chr7:15087880-15102276	TTCCTTCTCCAGGGGATCTT	AATGCAGGAGTTGTGGGTTC	1	Present in multiple individuals	NA	Not validated
chr12:936045-944850	TGTCCTCCCCTTCTCCTTCT	ATACTTTGGCCACCTGATGC	0	Present in multiple individuals	1.1
chr18:13372279-13421111	AGGGAGAGCTTGGGAGTTTC	CAGGTCAGGTGAGACACACG	3	Present in multiple individuals	0.3
chr28:2468624-2638563	AATTGGTCCACCAGCATCTT	TCAGCCACCTCTCCTTCTGT	1	Present in multiple individuals	1

## Sheet: Table S3
Sample_id	Sex	State 1	State 2	State 3	State 4	State 5	State 6	Total	Pop		Definition
BTFL01_M02	1	16	20	0	0	10	0	46	ALP		Copy no. state	Description	Pop
BTBS01_M03	1	14	19	0	0	19	0	52	ALP		State 1	Deletion of two copies	ALP	Alpine
BTBS01_M04	1	14	52	0	0	9	0	75	ALP		State 2	Deletion of one copy	BAI	Balkan and Italian cattle
BTFL01_M04	1	17	16	0	0	10	0	43	ALP		State 3	Normal state	BRI	British and Irish
BTFL01_M03	1	21	31	0	0	12	0	64	ALP		State 4	Copy-neutral with LOH	IBR	Iberian
BTFL01_M01	1	25	17	0	0	13	1	56	ALP		State 5	Single copy duplication	NLD	Dutch
BTBS01_M02	1	19	22	0	0	10	0	51	ALP		State 6	Double copy duplication	HE	Heck cattle
BTBS01_M01	1	17	19	0	0	17	0	53	ALP
BTBU01_U03	1	14	51	0	0	13	0	78	BAI		Please note that PennCNV has adopted six-state definitions (as defined above) in its HMM modeling and hence, it cannot distinguish between double copy duplication (four copies amplification) and amplification involving higher than 4 copies.
BTBU02_F02	2	23	50	0	0	15	1	89	BAI
BTMA01_U03	2	20	29	0	0	23	0	72	BAI
BTMT01_F01	2	29	13	0	0	28	0	70	BAI		Code	Sex
BTCH01_U03	1	16	33	0	0	19	0	68	BAI		1	Bull
BTMT01_M01	1	41	7	0	0	36	0	84	BAI		2	Cow
BTBU01_U02	1	21	29	0	0	18	0	68	BAI		0	Unknown
BTBU01_U01	1	12	36	0	0	21	1	70	BAI
BTBK01_F01	2	33	21	0	0	33	1	88	BAI
BTPO01_M01	1	19	26	0	0	14	0	59	BAI
BTMT01_F02	2	14	19	0	0	134	0	167	BAI
BTCH01_U02	1	19	26	0	0	18	0	63	BAI
BTCH01_U01	1	15	24	0	0	21	0	60	BAI
BTBU02_M01	1	28	46	0	0	6	1	81	BAI
BTBK01_M01	1	16	23	0	0	31	0	70	BAI
BTRO01_F02	2	26	71	0	0	8	2	107	BAI
BTBK01_F02	2	16	16	0	0	57	0	89	BAI
BTMT01_F03	0	33	7	0	0	40	0	80	BAI
BTBK01_F03	2	14	15	0	0	34	0	63	BAI
BTEL01_U01	1	29	68	0	0	12	1	110	BRI
BTHL01_F01	2	32	36	0	0	11	0	79	BRI
BTHL01_M03	1	15	83	0	0	4	1	103	BRI
BTEL01_M01	1	24	46	0	0	11	1	82	BRI
BTEL01_U02	1	22	33	0	0	12	2	69	BRI
BTKC01_U03	0	23	18	0	0	15	0	56	BRI
BTKC01_U05	2	21	14	0	0	12	1	48	BRI
BTKC01_U02	2	21	22	0	0	20	0	63	BRI
BTHL01_F02	2	24	42	0	0	12	0	78	BRI
BTKC01_U04	2	24	13	0	0	20	0	57	BRI
BTKC01_U01	2	22	16	0	0	19	1	58	BRI
BTJE01_M02	1	22	32	0	0	16	0	70	BRI
BTJE01_M03	1	18	151	0	0	6	0	175	BRI
BTJE01_M01	1	18	24	0	0	14	1	57	BRI
BTHE01_U01	2	27	15	0	0	4	1	47	HE
BTHE01_U03	2	27	14	0	0	9	1	51	HE
BTHE01_U05	1	22	22	0	0	16	0	60	HE
BTHE01_U02	1	24	17	0	0	7	0	48	HE
BTHE01_U04	2	29	17	0	0	11	0	57	HE
BTLM01_M04	1	14	20	0	0	9	0	43	IBR
BTLM01_M01	1	17	24	0	0	17	0	58	IBR
BTCC01_U03	1	19	69	0	0	9	1	98	IBR
BTSA01_U04	1	14	51	0	0	19	1	85	IBR
BTAL01_M01	1	19	23	0	0	9	0	51	IBR
BTLI01_U02	2	22	23	0	0	13	0	58	IBR
BTAR01_F02	1	20	45	0	0	16	4	85	IBR
BTMI01_F01	0	13	27	0	0	18	0	58	IBR
BTCA01_U01	1	11	22	0	0	17	0	50	IBR
BTAR01_F01	1	17	32	0	0	15	0	64	IBR
BTBN01_U03	1	16	29	0	0	14	0	59	IBR
BTPA01_U03	1	20	19	0	0	22	0	61	IBR
BTSA01_U05	1	27	28	0	0	14	0	69	IBR
BTPA01_U05	2	17	29	0	0	21	0	67	IBR
BTLI01_M05	1	13	26	0	0	13	0	52	IBR
BTME01_U01	2	27	16	0	0	54	0	97	IBR
BTCA01_U03	1	17	18	0	0	14	0	49	IBR
BTPA02_M01	1	23	20	0	0	8	0	51	IBR
BTBC01_U02	1	28	13	0	0	17	0	58	IBR
BTCA01_U02	1	17	23	0	0	13	0	53	IBR
BTME01_U04	1	16	23	0	0	62	1	102	IBR
BTCA01_U05	1	14	25	0	0	20	0	59	IBR
BTAL01_F01	2	25	22	0	0	9	0	56	IBR
BTME01_U03	1	18	28	0	0	69	0	115	IBR
BTMN01_M01	1	16	50	0	0	20	2	88	IBR
BTSA01_U01	2	19	207	0	0	8	3	237	IBR
BTLI01_U01	1	19	20	0	0	7	0	46	IBR
BTBN01_U02	1	13	24	0	0	28	1	66	IBR
BTCL01_M01	1	12	22	0	0	14	0	48	IBR
BTSA01_U02	2	23	59	0	0	15	1	98	IBR
BTCA01_U04	1	24	22	0	0	10	1	57	IBR
BTLM01_M02	1	18	19	0	0	12	0	49	IBR
BTPA01_U01	1	11	13	0	0	10	0	34	IBR
BTBC01_U01	1	16	16	0	0	25	0	57	IBR
BTBC01_U03	1	12	23	0	0	29	1	65	IBR
BTME01_U02	1	13	44	0	0	65	1	123	IBR
BTBN01_U01	2	16	22	0	0	18	2	58	IBR
BTPA01_U02	1	12	15	0	0	17	0	44	IBR
BTMI01_M01	1	19	28	0	0	12	0	59	IBR
BTTU01_U11	0	12	22	0	0	20	1	55	IBR
BTMN01_F01	2	13	62	0	0	16	0	91	IBR
BTSA01_U03	2	16	48	0	0	14	0	78	IBR
BTPA01_U04	1	15	22	0	0	12	0	49	IBR
BTKA01_U01	0	12	33	0	0	22	0	67	KA
BTMO01_U01	0	9	77	0	0	18	1	105	MO
BTHF01_M45	1	18	15	0	0	16	0	49	NLD
BTHF01_M52	1	19	17	0	0	13	0	49	NLD
BTDF01_M04	2	31	16	0	0	12	0	59	NLD
BTDB01_U02	2	18	39	0	0	13	0	70	NLD
BTHF01_M01	1	17	17	0	0	14	0	48	NLD
BTDF01_M05	2	31	13	0	0	13	0	57	NLD
BTDF01_M02	2	29	17	0	0	18	0	64	NLD
BTHF01_M07	1	13	16	0	0	15	0	44	NLD
BTHF01_M24	1	27	15	0	0	15	0	57	NLD
BTHF01_M28	1	13	17	0	0	22	0	52	NLD
BTHF01_M05	1	9	14	0	0	10	0	33	NLD
BTMR01_M01	2	31	18	0	0	14	0	63	NLD
BTHF01_M04	1	19	37	0	0	6	1	63	NLD
BTHF01_M20	1	16	10	0	0	16	0	42	NLD
BTHF01_M41	1	15	124	0	0	22	1	162	NLD
BTHF01_M40	1	16	19	0	0	22	0	57	NLD
BTHF01_M25	1	22	11	0	0	17	0	50	NLD
BTHF01_M16	1	20	13	0	0	9	0	42	NLD
BTHF01_M27	1	15	23	0	0	19	0	57	NLD
BTHF01_M39	1	19	21	0	0	15	0	55	NLD
BTHF01_M47	1	16	23	0	0	7	0	46	NLD
BTDF01_M03	0	33	11	0	0	16	0	60	NLD
BTHF01_M06	1	19	18	0	0	15	0	52	NLD
BTHF01_M53	1	15	28	0	0	8	1	52	NLD
BTMR01_M02	2	20	23	0	0	13	1	57	NLD
BTHF01_M48	1	16	234	0	0	23	0	273	NLD
BTHF01_M03	1	18	18	0	0	9	0	45	NLD
BTHF01_M15	1	14	60	0	0	4	3	81	NLD
BTHF01_M46	1	14	18	0	0	20	0	52	NLD
BTHF01_M19	1	17	18	0	0	12	1	48	NLD
BTHF01_M33	1	13	92	0	0	12	2	119	NLD
BTHF01_M35	1	15	24	0	0	12	0	51	NLD
BTHF01_M21	1	13	10	0	0	15	0	38	NLD
BTHF01_M31	1	19	19	0	0	14	0	52	NLD
BTHF01_M14	1	17	14	0	0	11	0	42	NLD
BTHF01_M42	1	11	31	0	0	6	1	49	NLD
BTHF01_M26	1	24	39	0	0	7	1	71	NLD
BTHF01_M54	1	15	28	0	0	12	0	55	NLD
BTHF01_M08	1	13	17	0	0	15	0	45	NLD
BTHF01_M12	1	19	19	0	0	10	0	48	NLD
BTHF01_M38	1	15	16	0	0	19	0	50	NLD
BTHF01_M50	1	23	15	0	0	7	0	45	NLD
BTHF01_M55	1	25	16	0	0	18	1	60	NLD
BTHF01_M49	1	24	15	0	0	15	0	54	NLD
BTHF01_M44	1	18	20	0	0	14	0	52	NLD
BTHF01_M30	1	15	12	0	0	12	0	39	NLD
BTHF01_M11	1	15	20	0	0	17	0	52	NLD
BTHF01_M13	1	21	17	0	0	18	0	56	NLD
BTDB01_U01	1	16	24	0	0	10	0	50	NLD
BTHF01_M43	1	20	18	0	0	16	1	55	NLD
BTHF01_M22	1	13	22	0	0	14	0	49	NLD
BTHF01_M37	1	15	22	0	0	16	0	53	NLD
BTHF01_M36	1	10	17	0	0	20	0	47	NLD
BTAN01_U01	1	12	36	0	0	13	0	61	NLD
BTHF01_M09	1	30	10	0	0	15	0	55	NLD
BTHF01_M32	1	16	24	0	0	15	1	56	NLD
BTHF01_M23	1	19	7	0	0	16	1	43	NLD
BTHF01_M29	1	21	19	0	0	12	0	52	NLD

## Sheet: Table S4
Chr	Start	End	State	Sample_id	Remarks	This sheet lists all CNVs identified in the present study
chr1	2145852	2152673	state2	BTHL01_M03	Singleton
chr1	3228968	3244597	state5	BTME01_U02	Singleton
chr1	5947212	5960763	state2	BTHF01_M48	Singleton
chr1	9914773	9917417	state1	BTMT01_F01
chr1	9914773	9917417	state2	BTMT01_M01
chr1	9914773	9917417	state1	BTMT01_F03
chr1	9987750	9997599	state1	BTMT01_F01
chr1	9987750	9997599	state1	BTMT01_F03
chr1	9987750	9997599	state2	BTPA01_U04
chr1	9987750	9997599	state2	BTPA01_U05
chr1	10487157	10500063	state5	BTBK01_F02	Singleton
chr1	10980182	10995663	state2	BTHF01_M48	Singleton
chr1	11450821	11472034	state5	BTBK01_F03	Singleton
chr1	11757745	11767713	state2	BTHL01_F01
chr1	11763666	11767713	state2	BTBS01_M02
chr1	11763666	11767713	state2	BTHF01_M22
chr1	11763666	11767713	state2	BTMT01_M01
chr1	11763666	11767713	state2	BTPA01_U03
chr1	11763666	11767713	state2	BTPA01_U04
chr1	12492895	12495734	state2	BTCL01_M01	Singleton
chr1	12614590	12624089	state5	BTMT01_M01	Singleton
chr1	12732295	12778106	state2	BTHF01_M48	Singleton
chr1	12965763	13018797	state2	BTRO01_F02	Singleton
chr1	13156031	13161420	state2	BTSA01_U02	Singleton
chr1	13185462	13215679	state2	BTCH01_U01	Singleton
chr1	13315545	13344421	state2	BTHF01_M33	Singleton
chr1	14319326	14362268	state5	BTMT01_M01	Singleton
chr1	15265809	15296426	state2	BTHF01_M41
chr1	15284577	15296426	state2	BTHF01_M48
chr1	16017165	16023240	state1	BTFL01_M04
chr1	16017165	16023240	state1	BTAR01_F02
chr1	16021282	16023240	state1	BTCC01_U03
chr1	16021282	16023240	state1	BTHF01_M12
chr1	16021282	16023240	state1	BTHF01_M19
chr1	16021282	16023240	state1	BTHF01_M25
chr1	16021282	16023240	state1	BTHF01_M31
chr1	16021282	16023240	state1	BTHF01_M38
chr1	16021282	16023240	state1	BTHF01_M48
chr1	16021282	16023240	state1	BTHF01_M50
chr1	16021282	16023240	state1	BTHF01_M52
chr1	16021282	16023240	state1	BTHF01_M54
chr1	16021282	16023240	state1	BTBN01_U03
chr1	16670513	16686773	state2	BTSA01_U04	Singleton
chr1	17072149	17074824	state2	BTFL01_M04	Singleton
chr1	17830878	17866653	state2	BTHF01_M48	Singleton
chr1	18506768	18515288	state5	BTBK01_F02	Singleton
chr1	20573557	20592514	state2	BTHF01_M48	Singleton
chr1	22537543	22541101	state5	BTHF01_M41	Singleton
chr1	23854265	23869907	state5	BTME01_U02	Singleton
chr1	24980365	25005190	state2	BTEL01_M01
chr1	24980365	24996946	state2	BTEL01_U01
chr1	25205821	25221464	state2	BTBS01_M01
chr1	25205821	25221464	state2	BTBS01_M03
chr1	26120841	26135158	state2	BTHF01_M41	Singleton
chr1	26667745	26777357	state2	BTAR01_F01
chr1	26667745	26777357	state2	BTAR01_F02
chr1	26765752	26795651	state2	BTHF01_M48
chr1	26779388	26786466	state2	BTME01_U02
chr1	26779388	26786466	state2	BTHL01_M03
chr1	26782245	26786466	state2	BTBU01_U03
chr1	27348160	27356306	state5	BTMN01_F01
chr1	27353125	27357510	state5	BTCH01_U02
chr1	27460341	27491853	state2	BTHL01_M03
chr1	27460341	27484683	state2	BTRO01_F02
chr1	27463446	27467048	state5	BTCA01_U05
chr1	27495229	27497018	state5	BTHF01_M41	Singleton
chr1	27860952	27875299	state2	BTSA01_U01	Singleton
chr1	27934459	27943733	state5	BTBC01_U03	Singleton
chr1	27958082	27986124	state2	BTHF01_M48	Singleton
chr1	30526702	30536478	state2	BTHL01_M03	Singleton
chr1	31047193	31082608	state5	BTMT01_F02	Singleton
chr1	31506372	31530910	state2	BTHF01_M33	Singleton
chr1	31905997	31910495	state2	BTRO01_F02	Singleton
chr1	32134740	32142914	state1	BTMA01_U03
chr1	32134740	32142914	state1	BTBK01_F01
chr1	32134740	32142914	state2	BTBK01_M01
chr1	32134740	32142914	state1	BTSA01_U03
chr1	32134740	32142914	state1	BTSA01_U04
chr1	32134740	32142914	state1	BTBU01_U02
chr1	32134740	32142914	state1	BTEL01_U02
chr1	32441481	32478839	state2	BTAR01_F02
chr1	32447075	32478839	state2	BTAR01_F01
chr1	32596343	32606267	state2	BTDB01_U02
chr1	32596343	32606267	state2	BTSA01_U01
chr1	32596343	32606267	state2	BTMN01_M01
chr1	33098389	33103507	state5	BTME01_U02	Singleton
chr1	33157992	33176151	state2	BTSA01_U01	Singleton
chr1	33243004	33254585	state2	BTFL01_M03	Singleton
chr1	33714409	33722994	state2	BTSA01_U02	Singleton
chr1	34477455	34492226	state5	BTHE01_U04	Singleton
chr1	34609725	34616833	state2	BTHF01_M41	Singleton
chr1	36718559	36722426	state5	BTLM01_M04	Singleton
chr1	36871665	36896600	state2	BTMN01_F01	Singleton
chr1	37368460	37382518	state2	BTMN01_F01	Singleton
chr1	37852859	37857734	state1	BTSA01_U01
chr1	37856269	37857734	state1	BTDB01_U02
chr1	39093577	39120497	state2	BTHF01_M33	Singleton
chr1	39481384	39503255	state2	BTRO01_F02	Singleton
chr1	39551011	39577934	state5	BTME01_U02	Singleton
chr1	40026506	40068132	state2	BTHL01_F01
chr1	40026506	40068132	state2	BTSA01_U02
chr1	40281136	40297610	state5	BTME01_U02	Singleton
chr1	40316035	40335385	state2	BTHF01_M41	Singleton
chr1	40584546	40605078	state2	BTSA01_U01	Singleton
chr1	40946081	40967217	state2	BTBS01_M04
chr1	40946081	40964441	state2	BTHF01_M42
chr1	40946081	40967217	state2	BTMN01_M01
chr1	40946081	40967217	state2	BTMI01_F01
chr1	40962307	40967217	state2	BTHF01_M37
chr1	40962307	40967217	state1	BTDB01_U01
chr1	40962307	40967217	state2	BTLI01_U02
chr1	40962307	40967217	state2	BTAR01_F02
chr1	41121515	41133006	state5	BTDB01_U01	Singleton
chr1	41956221	41964614	state1	BTBN01_U02	Singleton
chr1	42125128	42190693	state2	BTJE01_M03
chr1	42125128	42190693	state2	BTHE01_U05
chr1	42125128	42190693	state2	BTSA01_U02
chr1	42125128	42190693	state2	BTSA01_U05
chr1	42125128	42190693	state2	BTAN01_U01
chr1	42125128	42190693	state2	BTCH01_U01
chr1	42125128	42190693	state2	BTCH01_U03
chr1	42253560	42266979	state2	BTHE01_U05
chr1	42253560	42266979	state2	BTCH01_U01
chr1	42257645	42266979	state2	BTSA01_U05
chr1	42257645	42266979	state2	BTCH01_U03
chr1	43060586	43082008	state2	BTBS01_M04	Singleton
chr1	43844885	43864497	state2	BTHF01_M41	Singleton
chr1	45068624	45084940	state2	BTJE01_M03	Singleton
chr1	45148191	45201192	state2	BTJE01_M03	Singleton
chr1	46168707	46201490	state5	BTKC01_U04	Singleton
chr1	46632368	46658166	state2	BTFL01_M02	Singleton
chr1	47226088	47238126	state5	BTRO01_F02	Singleton
chr1	47754306	47771799	state2	BTPA01_U03	Singleton
chr1	49159374	49164385	state5	BTME01_U03	Singleton
chr1	49218542	49220803	state2	BTAL01_F01	Singleton
chr1	49476174	49489343	state2	BTSA01_U03	Singleton
chr1	50519304	50536608	state5	BTME01_U03	Singleton
chr1	50543965	50549453	state5	BTME01_U03	Singleton
chr1	50610120	50616366	state5	BTFL01_M03
chr1	50610120	50616366	state5	BTAR01_F01
chr1	50610120	50616366	state5	BTAR01_F02
chr1	50977098	50984760	state5	BTMT01_F01	Singleton
chr1	51019528	51021507	state1	BTPA01_U05	Singleton
chr1	51169451	51194676	state5	BTCA01_U03	Singleton
chr1	51396686	51405218	state2	BTCA01_U02	Singleton
chr1	51949938	51982858	state2	BTHF01_M48	Singleton
chr1	52071737	52083474	state5	BTBK01_M01	Singleton
chr1	52114056	52122517	state2	BTHF01_M41
chr1	52119241	52122517	state1	BTFL01_M04
chr1	52119241	52122517	state1	BTSA01_U02
chr1	52119241	52122517	state1	BTSA01_U05
chr1	52119241	52122517	state1	BTBN01_U02
chr1	52119241	52122517	state1	BTBN01_U03
chr1	52119241	52122517	state1	BTCA01_U01
chr1	52119241	52122517	state1	BTTU_01
chr1	52816504	52819966	state5	BTMT01_F01	Singleton
chr1	52860707	52865811	state5	BTHE01_U01	Singleton
chr1	55297352	55308252	state2	BTHF01_M48	Singleton
chr1	55359042	55379450	state2	BTSA01_U01	Singleton
chr1	56588085	56598694	state5	BTCA01_U05
chr1	56588085	56598694	state5	BTPA01_U03
chr1	56913460	56956260	state5	BTME01_U01	Singleton
chr1	57307978	57309523	state5	BTBK01_F02
chr1	57307978	57309523	state5	BTBK01_F03
chr1	59667930	59677097	state2	BTSA01_U01	Singleton
chr1	60089522	60094787	state2	BTHF01_M48	Singleton
chr1	60550140	60577424	state2	BTME01_U04	Singleton
chr1	60666928	60787763	state2	BTME01_U04	Singleton
chr1	61733517	61742281	state2	BTLI01_U02	Singleton
chr1	62165206	62171526	state5	BTSA01_U03	Singleton
chr1	62303320	62327301	state2	BTHF01_M48	Singleton
chr1	63055840	63067451	state2	BTPA02_M01
chr1	63055840	63067451	state1	BTJE01_M01
chr1	63055840	63065169	state2	BTJE01_M02
chr1	65255295	65276480	state5	BTMT01_M01	Singleton
chr1	65410263	65419605	state2	BTBK01_F01	Singleton
chr1	66395184	66456475	state2	BTSA01_U01	Singleton
chr1	69735825	69741575	state2	BTBK01_F01	Singleton
chr1	70609879	70630325	state2	BTSA01_U01	Singleton
chr1	70749256	70772172	state2	BTSA01_U03
chr1	70757424	70782268	state2	BTSA01_U01
chr1	70757424	70772172	state2	BTBU01_U01
chr1	70759781	70781667	state5	BTMT01_F03
chr1	70886534	70968244	state2	BTMO01_U01
chr1	70904134	70920629	state2	BTBS01_M04
chr1	70904134	70949632	state2	BTDB01_U02
chr1	70904134	70949632	state2	BTAR01_F02
chr1	70904134	70949632	state2	BTBU01_U01
chr1	70904134	70949632	state2	BTBU01_U03
chr1	70904134	70944651	state2	BTEL01_U01
chr1	70904134	70949632	state2	BTTU_01
chr1	72760488	72776376	state2	BTSA01_U01
chr1	72761021	72767001	state2	BTHL01_M03
chr1	72862131	72924118	state2	BTSA01_U02
chr1	72862131	72924118	state2	BTHL01_M03
chr1	72862131	72931620	state2	BTEL01_U01
chr1	73123910	73239166	state5	BTCA01_U02
chr1	73129524	73239166	state5	BTCA01_U03
chr1	73137806	73239166	state5	BTCA01_U01
chr1	73679037	73696668	state2	BTHF01_M48	Singleton
chr1	75993310	76016310	state2	BTHF01_M41
chr1	76013018	76016310	state2	BTHF01_M13
chr1	76013018	76016310	state2	BTHF01_M31
chr1	76013018	76016310	state2	BTHF01_M35
chr1	76013018	76016310	state2	BTHF01_M37
chr1	76013018	76016310	state2	BTHF01_M39
chr1	76013018	76016310	state1	BTHF01_M49
chr1	76013018	76016310	state2	BTHF01_M55
chr1	76013018	76058796	state2	BTMT01_F01
chr1	76013018	76016310	state2	BTDB01_U02
chr1	76013018	76016310	state2	BTPA01_U03
chr1	76481631	76486338	state5	BTHF01_M41	Singleton
chr1	77854779	77899258	state2	BTHF01_M48	Singleton
chr1	82281967	82289026	state5	BTBK01_F01	Singleton
chr1	82848987	82855049	state2	BTSA01_U02	Singleton
chr1	83218713	83238102	state1	BTMA01_U03
chr1	83218713	83238102	state1	BTMR01_M01
chr1	83218713	83238102	state1	BTMR01_M02
chr1	83218713	83238102	state1	BTBK01_F01
chr1	83218713	83238102	state1	BTBK01_F02
chr1	83218713	83238102	state1	BTHL01_F01
chr1	83218713	83238102	state1	BTDF01_M02
chr1	83218713	83238102	state1	BTDF01_M03
chr1	83218713	83238102	state1	BTDF01_M04
chr1	83218713	83238102	state1	BTDF01_M05
chr1	83218713	83238102	state1	BTHL01_F02
chr1	83218713	83238102	state1	BTDB01_U02
chr1	83218713	83238102	state1	BTHE01_U01
chr1	83218713	83238102	state1	BTHE01_U02
chr1	83218713	83238102	state1	BTHE01_U03
chr1	83218713	83238102	state1	BTHE01_U04
chr1	83218713	83238102	state1	BTLI01_U01
chr1	83218713	83238102	state1	BTLI01_U02
chr1	83218713	83238102	state1	BTSA01_U01
chr1	83218713	83238102	state1	BTSA01_U02
chr1	83218713	83238102	state1	BTSA01_U03
chr1	83218713	83238102	state1	BTAL01_F01
chr1	83218713	83238102	state1	BTMN01_F01
chr1	83218713	83238102	state1	BTKA01_U01
chr1	83218713	83238102	state1	BTBU02_F02
chr1	83218713	83238102	state1	BTBN01_U01
chr1	83218713	83238102	state1	BTPA01_U05
chr1	83218713	83238102	state1	BTKC01_U01
chr1	83218713	83238102	state1	BTKC01_U02
chr1	83218713	83238102	state1	BTKC01_U03
chr1	83218713	83238102	state1	BTKC01_U04
chr1	83218713	83238102	state1	BTKC01_U05
chr1	83218713	83238102	state1	BTRO01_F02
chr1	83223031	83238102	state1	BTME01_U01
chr1	83229746	83238102	state1	BTMT01_F01
chr1	86179362	86195643	state2	BTHE01_U03	Singleton
chr1	88078936	88096816	state2	BTDB01_U02
chr1	88078936	88096816	state2	BTSA01_U01
chr1	88078936	88096816	state2	BTMN01_M01
chr1	88078936	88103446	state2	BTMO01_U01
chr1	88078936	88096816	state2	BTBU02_F02
chr1	89720514	89734339	state2	BTHF01_M48	Singleton
chr1	90466089	90491630	state2	BTHF01_M09	Singleton
chr1	91162072	91224101	state2	BTHF01_M33
chr1	91162072	91224101	state2	BTHF01_M41
chr1	91484431	91503136	state2	BTHL01_M03	Singleton
chr1	93324003	93436345	state5	BTHF01_M29
chr1	93329315	93436345	state5	BTHF01_M46
chr1	93330755	93409485	state5	BTHF01_M44
chr1	93390250	93409485	state5	BTHF01_M20
chr1	93730576	93819471	state1	BTCL01_M01
chr1	93730576	93819471	state1	BTLI01_M05
chr1	93730576	93819471	state1	BTPA02_M01
chr1	93730576	93819471	state1	BTBS01_M03
chr1	93730576	93819471	state1	BTFL01_M01
chr1	93730576	93819471	state1	BTFL01_M02
chr1	93730576	93819471	state1	BTFL01_M03
chr1	93730576	93819471	state1	BTFL01_M04
chr1	93730576	93819471	state1	BTJE01_M03
chr1	93730576	93819471	state1	BTHF01_M03
chr1	93730576	93819471	state1	BTHF01_M04
chr1	93730576	93819471	state1	BTHF01_M06
chr1	93730576	93819471	state1	BTHF01_M07
chr1	93730576	93819471	state1	BTHF01_M09
chr1	93730576	93819471	state1	BTHF01_M13
chr1	93730576	93819471	state1	BTHF01_M14
chr1	93730576	93819471	state1	BTMR01_M01
chr1	93730576	93819471	state1	BTHF01_M16
chr1	93730576	93819471	state1	BTHF01_M20
chr1	93730576	93819471	state1	BTHF01_M21
chr1	93730576	93819471	state1	BTHF01_M24
chr1	93730576	93819471	state1	BTMR01_M02
chr1	93730576	93819471	state1	BTHF01_M26
chr1	93730576	93819471	state1	BTHF01_M27
chr1	93730576	93819471	state1	BTHF01_M28
chr1	93730576	93819471	state5	BTHF01_M31
chr1	93730576	93819471	state1	BTHF01_M36
chr1	93730576	93819471	state1	BTHF01_M38
chr1	93730576	93819471	state1	BTHF01_M39
chr1	93730576	93819471	state1	BTHF01_M41
chr1	93730576	93819471	state1	BTHF01_M42
chr1	93730576	93819471	state1	BTHF01_M44
chr1	93730576	93819471	state1	BTHF01_M46
chr1	93730576	93819471	state1	BTHF01_M48
chr1	93730576	93819471	state1	BTHF01_M49
chr1	93730576	93819471	state1	BTHF01_M50
chr1	93730576	93819471	state1	BTHF01_M52
chr1	93730576	93819471	state1	BTHF01_M53
chr1	93730576	93819471	state5	BTHF01_M55
chr1	93730576	93819471	state1	BTMT01_M01
chr1	93730576	93819471	state1	BTHL01_F01
chr1	93730576	93819471	state1	BTME01_U01
chr1	93730576	93819471	state1	BTME01_U02
chr1	93730576	93819471	state1	BTME01_U03
chr1	93730576	93819471	state1	BTME01_U04
chr1	93730576	93819471	state1	BTDF01_M02
chr1	93730576	93819471	state1	BTDF01_M03
chr1	93730576	93819471	state1	BTDF01_M05
chr1	93730576	93819471	state1	BTHL01_F02
chr1	93730576	93819471	state1	BTHE01_U01
chr1	93730576	93819471	state5	BTHE01_U03
chr1	93730576	93819471	state1	BTHE01_U04
chr1	93730576	93819471	state1	BTHE01_U05
chr1	93730576	93819471	state1	BTLI01_U01
chr1	93730576	93819471	state1	BTSA01_U01
chr1	93730576	93819471	state1	BTSA01_U03
chr1	93730576	93819471	state1	BTAL01_M01
chr1	93730576	93819471	state1	BTAR01_F01
chr1	93730576	93819471	state1	BTAR01_F02
chr1	93730576	93819471	state1	BTMN01_F01
chr1	93730576	93819471	state5	BTMI01_F01
chr1	93730576	93819471	state1	BTAN01_U01
chr1	93730576	93819471	state1	BTHL01_M03
chr1	93730576	93819471	state1	BTBU01_U01
chr1	93730576	93819471	state1	BTBU01_U02
chr1	93730576	93819471	state1	BTBU02_M01
chr1	93730576	93819471	state1	BTBU02_F02
chr1	93730576	93819471	state1	BTEL01_M01
chr1	93730576	93819471	state1	BTEL01_U02
chr1	93730576	93819471	state1	BTCH01_U01
chr1	93730576	93819471	state1	BTCH01_U02
chr1	93730576	93819471	state1	BTBC01_U01
chr1	93730576	93819471	state1	BTBC01_U02
chr1	93730576	93819471	state1	BTBC01_U03
chr1	93730576	93819471	state1	BTBN01_U01
chr1	93730576	93819471	state1	BTBN01_U02
chr1	93730576	93819471	state1	BTBN01_U03
chr1	93730576	93819471	state1	BTCA01_U01
chr1	93730576	93819471	state1	BTCA01_U02
chr1	93730576	93819471	state1	BTCA01_U04
chr1	93730576	93819471	state1	BTCA01_U05
chr1	93730576	93819471	state1	BTPA01_U02
chr1	93730576	93819471	state1	BTPA01_U03
chr1	93730576	93819471	state1	BTPA01_U04
chr1	93730576	93819471	state1	BTPA01_U05
chr1	93730576	93819471	state1	BTKC01_U01
chr1	93730576	93819471	state1	BTKC01_U02
chr1	93730576	93819471	state1	BTKC01_U03
chr1	93730576	93819471	state1	BTKC01_U04
chr1	93730576	93819471	state1	BTKC01_U05
chr1	93730576	93819471	state1	BTRO01_F02
chr1	93730576	93819471	state1	BTTU_01
chr1	93739414	93819471	state5	BTLM01_M02
chr1	93739414	93775707	state2	BTMT01_F02
chr1	93949896	94357120	state2	BTHF01_M04
chr1	93957123	94352418	state2	BTHF01_M12
chr1	93957123	94352418	state2	BTHF01_M24
chr1	93957123	94357120	state2	BTHF01_M26
chr1	93957123	94352418	state2	BTHF01_M33
chr1	93957123	94357120	state2	BTHF01_M35
chr1	93957123	94357120	state2	BTHF01_M52
chr1	93961196	94357120	state2	BTHF01_M39
chr1	93961196	94352418	state2	BTHF01_M43
chr1	93961196	94357120	state2	BTHF01_M54
chr1	93966859	94357120	state2	BTHF01_M32
chr1	94728698	94745360	state5	BTEL01_M01
chr1	94741509	94745360	state5	BTBU01_U02
chr1	95378415	95382456	state1	BTDF01_M04
chr1	95378415	95382456	state1	BTAL01_M01
chr1	95472704	95557789	state2	BTSA01_U01
chr1	95472704	95479694	state2	BTEL01_M01
chr1	99431995	99434491	state5	BTHF01_M41	Singleton
chr1	101212136	101297248	state2	BTMR01_M01	Singleton
chr1	103154830	103168693	state5	BTDF01_M02
chr1	103167073	103168693	state2	BTAN01_U01
chr1	103208620	103219606	state2	BTHF01_M48	Singleton
chr1	103251870	103275245	state2	BTCC01_U03
chr1	103251870	103275245	state2	BTSA01_U04
chr1	103481415	103496526	state2	BTCA01_U01	Singleton
chr1	103879978	103900686	state2	BTMO01_U01
chr1	103879978	103900686	state2	BTHL01_M03
chr1	104244944	104257251	state5	BTHF01_M27
chr1	104254031	104268504	state5	BTBU01_U01
chr1	104674593	104682157	state5	BTBU01_U03	Singleton
chr1	105084197	105086422	state2	BTBS01_M04	Singleton
chr1	105108951	105137775	state2	BTHL01_M03
chr1	105108951	105137775	state2	BTBU02_F02
chr1	105129114	105137775	state2	BTMA01_U03
chr1	105129114	105137775	state1	BTDF01_M04
chr1	105129114	105137775	state2	BTHE01_U01
chr1	105129114	105137775	state2	BTBC01_U03
chr1	105133247	105137775	state2	BTBC01_U01
chr1	105541362	105603997	state2	BTBU02_F02
chr1	105544439	105570832	state2	BTFL01_M03
chr1	105562032	105570832	state2	BTFL01_M02
chr1	105619993	105627935	state2	BTCC01_U03	Singleton
chr1	106313737	106339018	state2	BTFL01_M02
chr1	106339018	106400046	state2	BTHF01_M48
chr1	107471401	107518233	state2	BTMT01_F01
chr1	107471401	107518233	state2	BTMT01_F02
chr1	113220450	113244208	state5	BTHE01_U05
chr1	113222380	113244208	state5	BTLM01_M02
chr1	113222380	113244208	state5	BTRO01_F02
chr1	113267467	113275625	state5	BTBN01_U02	Singleton
chr1	115077988	115139729	state2	BTCH01_U03	Singleton
chr1	115919179	115944746	state2	BTHF01_M41	Singleton
chr1	119228610	119263652	state2	BTHF01_M41	Singleton
chr1	120138132	120162585	state5	BTEL01_U01	Singleton
chr1	120815492	120833723	state1	BTBU02_M01
chr1	120827211	120852678	state2	BTSA01_U01
chr1	120827211	120851469	state2	BTEL01_U02
chr1	120827211	120857284	state2	BTRO01_F02
chr1	120833723	120857284	state2	BTCC01_U03
chr1	120833723	120851469	state2	BTBU01_U01
chr1	121712423	121722651	state1	BTMI01_M01	Singleton
chr1	122621234	122645251	state2	BTHF01_M48	Singleton
chr1	123082107	123118268	state2	BTSA01_U05	Singleton
chr1	123756574	123774102	state2	BTHF01_M48	Singleton
chr1	124125602	124148533	state2	BTCA01_U02	Singleton
chr1	124384563	124420643	state2	BTFL01_M04
chr1	124384563	124420643	state2	BTHF01_M04
chr1	124384563	124420643	state2	BTHF01_M06
chr1	124384563	124420643	state2	BTHF01_M08
chr1	124384563	124420643	state2	BTHF01_M12
chr1	124384563	124420643	state2	BTHF01_M15
chr1	124384563	124420643	state2	BTHF01_M19
chr1	124384563	124420643	state1	BTHF01_M24
chr1	124384563	124420643	state2	BTHF01_M29
chr1	124384563	124410420	state2	BTHF01_M32
chr1	124384563	124420643	state2	BTHF01_M33
chr1	124384563	124420643	state2	BTHF01_M35
chr1	124384563	124420643	state2	BTHF01_M36
chr1	124384563	124420643	state1	BTHF01_M39
chr1	124384563	124420643	state2	BTHF01_M43
chr1	124384563	124420643	state2	BTHF01_M47
chr1	124384563	124420643	state2	BTHF01_M52
chr1	124384563	124420643	state2	BTHF01_M53
chr1	124384563	124420643	state2	BTHF01_M55
chr1	125272213	125283942	state5	BTBK01_M01	Singleton
chr1	125392360	125412459	state2	BTHF01_M41	Singleton
chr1	126370081	126372877	state5	BTMT01_F01	Singleton
chr1	127846719	127867506	state2	BTBS01_M04	Singleton
chr1	129156447	129170050	state5	BTHF01_M21
chr1	129156447	129170050	state5	BTDF01_M05
chr1	131468784	131485275	state2	BTHF01_M50	Singleton
chr1	131685863	131694363	state5	BTBK01_F01	Singleton
chr1	133830754	133990748	state2	BTSA01_U01
chr1	133850518	133976437	state2	BTHF01_M48
chr1	136239325	136269109	state2	BTEL01_U01	Singleton
chr1	136840320	136877884	state2	BTSA01_U01
chr1	136858280	136868487	state2	BTDB01_U02
chr1	138754111	138781091	state2	BTBC01_U03
chr1	138754111	138781091	state1	BTCA01_U02
chr1	138754111	138781091	state1	BTCA01_U03
chr1	138754111	138781091	state2	BTRO01_F02
chr1	139215807	139221702	state2	BTPA01_U02	Singleton
chr1	139908590	139933930	state2	BTJE01_M03	Singleton
chr1	140239275	140281102	state2	BTAL01_F01
chr1	140247129	140278472	state2	BTMN01_F01
chr1	145026602	145053086	state5	BTMT01_F01	Singleton
chr1	155065419	155071476	state5	BTHL01_F01	Singleton
chr1	157272268	157278087	state5	BTMT01_F01	Singleton
chr1	157862128	157864818	state1	BTBU02_F02	Singleton
chr1	158133574	158176080	state2	BTCL01_M01
chr1	158133574	158181356	state2	BTMI01_M01
chr10	6391	226390	state2	BTSA01_U04
chr10	6391	98274	state2	BTSA01_U05
chr10	18238	238014	state2	BTPA01_U03
chr10	23914	238014	state2	BTME01_U03
chr10	23914	226390	state2	BTKA01_U01
chr10	204187	226390	state2	BTMN01_M01
chr10	1513505	1573751	state2	BTLM01_M01
chr10	1513505	1578664	state2	BTLM01_M02
chr10	1513505	1581971	state2	BTHF01_M15
chr10	1513505	1578664	state2	BTHF01_M27
chr10	1513505	1558353	state2	BTMI01_F01
chr10	2326007	2343720	state2	BTBS01_M01	Singleton
chr10	2504463	2506256	state1	BTKC01_U04	Singleton
chr10	2567051	2575344	state2	BTHF01_M33	Singleton
chr10	3556043	3562547	state2	BTHF01_M48	Singleton
chr10	5066860	5079679	state5	BTCA01_U04	Singleton
chr10	5975669	5979904	state5	BTME01_U01	Singleton
chr10	6268796	6288477	state2	BTHF01_M33
chr10	6268796	6288477	state2	BTDF01_M02
chr10	6270787	6288477	state2	BTFL01_M03
chr10	6270787	6288477	state2	BTJE01_M01
chr10	6270787	6288477	state2	BTJE01_M03
chr10	6270787	6288477	state2	BTHF01_M40
chr10	6270787	6288477	state2	BTLI01_U01
chr10	6270787	6288477	state2	BTBN01_U02
chr10	6270787	6288477	state2	BTBN01_U03
chr10	6276982	6288477	state2	BTMT01_F02
chr10	6864267	6871209	state2	BTAR01_F02
chr10	6866527	6871209	state2	BTBU01_U02
chr10	7350025	7355387	state5	BTBU02_M01	Singleton
chr10	8767080	8775909	state2	BTSA01_U01	Singleton
chr10	8957013	8969348	state5	BTAN01_U01	Singleton
chr10	9156800	9210335	state2	BTSA01_U01
chr10	9205749	9210335	state2	BTEL01_M01
chr10	10571960	10590763	state5	BTMT01_F02
chr10	10571960	10588709	state2	BTSA01_U01
chr10	10578879	10588709	state2	BTEL01_U01
chr10	11519265	11548035	state2	BTRO01_F02	Singleton
chr10	12534362	12590949	state2	BTSA01_U01
chr10	12534362	12590949	state2	BTSA01_U03
chr10	12534362	12620396	state2	BTHL01_M03
chr10	14288475	14304660	state5	BTHF01_M23	Singleton
chr10	14933420	14998145	state2	BTEL01_U01	Singleton
chr10	16662635	16665097	state1	BTBS01_M03
chr10	16662635	16665097	state1	BTBS01_M04
chr10	16662635	16665097	state1	BTME01_U02
chr10	16662635	16665097	state1	BTMN01_M01
chr10	17775153	17786983	state5	BTLM01_M02
chr10	17775153	17784123	state5	BTLM01_M04
chr10	17775153	17786983	state5	BTJE01_M01
chr10	18109565	18120706	state5	BTHF01_M37
chr10	18109565	18120706	state5	BTHF01_M55
chr10	18667525	18692771	state2	BTEL01_M01	Singleton
chr10	19767455	19770646	state2	BTKC01_U03	Singleton
chr10	21490701	21513571	state2	BTSA01_U01
chr10	21495616	21513571	state2	BTHL01_M03
chr10	22184374	22195838	state2	BTMT01_F01	Singleton
chr10	22208187	22305365	state2	BTPA01_U05
chr10	22210090	22305365	state2	BTHE01_U02
chr10	22210090	22305365	state2	BTHE01_U04
chr10	22210090	22305365	state2	BTSA01_U05
chr10	22210090	22305365	state2	BTBC01_U03
chr10	22211097	22327287	state2	BTHE01_U03
chr10	22212977	22434937	state2	BTMT01_F03
chr10	22302148	22330629	state2	BTMT01_F01
chr10	22393827	22434937	state5	BTMO01_U01
chr10	22637908	22968477	state2	BTLI01_U01
chr10	22637908	22968477	state2	BTKA01_U01
chr10	22637908	22709100	state2	BTBC01_U03
chr10	22637908	23160598	state2	BTPA01_U03
chr10	22637908	22709100	state2	BTPA01_U05
chr10	22676890	22738750	state5	BTHF01_M11
chr10	22676890	22738750	state5	BTHF01_M24
chr10	22676890	22738750	state5	BTHF01_M25
chr10	22676890	22738750	state5	BTHF01_M52
chr10	22770570	22779817	state2	BTLM01_M04
chr10	22770570	22779817	state2	BTHF01_M03
chr10	22779817	22968477	state2	BTJE01_M03
chr10	22808665	22919982	state5	BTDF01_M02
chr10	22808665	22960303	state5	BTHE01_U05
chr10	22843604	22872499	state2	BTKC01_U02
chr10	23057313	23127194	state5	BTDF01_M02
chr10	23057313	23222741	state2	BTLI01_U01
chr10	23057313	23160598	state2	BTKA01_U01
chr10	23125923	23135553	state2	BTSA01_U02
chr10	23125923	23135553	state2	BTAR01_F01
chr10	23133923	23155925	state2	BTBS01_M02
chr10	23133923	23222741	state2	BTKC01_U02
chr10	23135553	23222741	state2	BTMR01_M01
chr10	23160598	23222741	state1	BTHF01_M26
chr10	23160598	23413050	state1	BTCA01_U03
chr10	23180741	23222741	state1	BTCC01_U03
chr10	23180741	23222741	state1	BTCL01_M01
chr10	23180741	23222741	state1	BTLM01_M02
chr10	23180741	23222741	state1	BTLM01_M04
chr10	23180741	23222741	state1	BTBS01_M03
chr10	23180741	23222741	state1	BTFL01_M03
chr10	23180741	23222741	state1	BTHF01_M09
chr10	23180741	23222741	state1	BTHF01_M13
chr10	23180741	23222741	state1	BTHF01_M14
chr10	23180741	23413050	state1	BTHF01_M21
chr10	23180741	23222741	state1	BTHF01_M23
chr10	23180741	23222741	state1	BTMR01_M02
chr10	23180741	23222741	state1	BTHF01_M29
chr10	23180741	23222741	state1	BTHF01_M30
chr10	23180741	23222741	state1	BTHF01_M39
chr10	23180741	23222741	state1	BTHF01_M41
chr10	23180741	23413050	state1	BTHF01_M48
chr10	23180741	23222741	state1	BTHF01_M49
chr10	23180741	23222741	state1	BTHF01_M55
chr10	23180741	23413050	state5	BTBK01_F01
chr10	23180741	23222741	state1	BTDF01_M04
chr10	23180741	23222741	state1	BTSA01_U05
chr10	23180741	23222741	state1	BTAL01_M01
chr10	23180741	23222741	state1	BTMN01_M01
chr10	23180741	23222741	state1	BTBU01_U02
chr10	23180741	23222741	state1	BTBU01_U03
chr10	23180741	23222741	state1	BTEL01_U01
chr10	23180741	23222741	state1	BTEL01_U02
chr10	23180741	23222741	state1	BTBC01_U01
chr10	23180741	23222741	state1	BTBN01_U02
chr10	23180741	23222741	state2	BTCA01_U01
chr10	23180741	23222741	state1	BTPA01_U01
chr10	23180741	23413050	state2	BTPA01_U04
chr10	23203395	23222741	state2	BTMA01_U03
chr10	23203395	23222741	state1	BTLM01_M01
chr10	23203395	23222741	state1	BTLI01_M05
chr10	23203395	23222741	state1	BTPO01_M01
chr10	23203395	23222741	state1	BTBS01_M01
chr10	23203395	23222741	state2	BTJE01_M01
chr10	23203395	23222741	state1	BTJE01_M02
chr10	23203395	23600571	state2	BTHF01_M04
chr10	23203395	23413050	state1	BTHF01_M06
chr10	23203395	23413050	state1	BTHF01_M07
chr10	23203395	23222741	state1	BTHF01_M11
chr10	23203395	23222741	state1	BTHF01_M16
chr10	23203395	23222741	state1	BTHF01_M19
chr10	23203395	23222741	state1	BTHF01_M22
chr10	23203395	23222741	state1	BTHF01_M24
chr10	23203395	23222741	state1	BTHF01_M25
chr10	23203395	23222741	state2	BTHF01_M33
chr10	23203395	23413050	state2	BTHF01_M35
chr10	23203395	23222741	state1	BTHF01_M37
chr10	23203395	23413050	state1	BTHF01_M38
chr10	23203395	23222741	state1	BTHF01_M40
chr10	23203395	23222741	state1	BTHF01_M50
chr10	23203395	23222741	state1	BTHF01_M52
chr10	23203395	23222741	state1	BTMT01_F02
chr10	23203395	23222741	state5	BTBK01_F03
chr10	23203395	23222741	state1	BTME01_U01
chr10	23203395	23413050	state1	BTDF01_M03
chr10	23203395	23222741	state1	BTDF01_M05
chr10	23203395	23222741	state1	BTHL01_F02
chr10	23203395	23222741	state2	BTLI01_U02
chr10	23203395	23413050	state2	BTSA01_U02
chr10	23203395	23222741	state2	BTSA01_U04
chr10	23203395	23222741	state1	BTAL01_F01
chr10	23203395	23413050	state2	BTAR01_F01
chr10	23203395	23222741	state1	BTAR01_F02
chr10	23203395	23222741	state2	BTMI01_F01
chr10	23203395	23222741	state1	BTMI01_M01
chr10	23203395	23222741	state1	BTKA01_U01
chr10	23203395	23222741	state1	BTAN01_U01
chr10	23203395	23342481	state2	BTBU01_U01
chr10	23203395	23413050	state2	BTBU02_F02
chr10	23203395	23222741	state1	BTCH01_U03
chr10	23203395	23222741	state1	BTBC01_U02
chr10	23203395	23222741	state2	BTBN01_U01
chr10	23203395	23413050	state2	BTBN01_U03
chr10	23203395	23222741	state1	BTPA01_U02
chr10	23203395	23222741	state1	BTPA01_U03
chr10	23203395	23222741	state2	BTKC01_U04
chr10	23208530	23222741	state2	BTCA01_U04
chr10	23208530	23222741	state2	BTKC01_U03
chr10	23213964	23319458	state5	BTMT01_M01
chr10	23213964	23600571	state2	BTHL01_F01
chr10	23213964	23413050	state2	BTDB01_U02
chr10	23319458	23600571	state2	BTHF01_M03
chr10	23319458	23413050	state1	BTHF01_M05
chr10	23319458	23413050	state1	BTHF01_M28
chr10	23319458	23413050	state1	BTHF01_M36
chr10	23319458	23635452	state2	BTHF01_M42
chr10	23319458	23413050	state1	BTHF01_M44
chr10	23319458	23413050	state1	BTHF01_M46
chr10	23319458	23413050	state2	BTHF01_M53
chr10	23319458	23413050	state5	BTMT01_F01
chr10	23319458	23413050	state2	BTBK01_F02
chr10	23319458	23635452	state2	BTCH01_U01
chr10	23319458	23413050	state1	BTBC01_U03
chr10	23319458	23764200	state2	BTCA01_U02
chr10	23342481	23413050	state2	BTHF01_M40
chr10	23342481	23635452	state2	BTHF01_M50
chr10	23342481	23635452	state2	BTSA01_U05
chr10	23342481	23413050	state2	BTBN01_U02
chr10	23342481	23413050	state2	BTPA01_U02
chr10	23369340	23531374	state2	BTMA01_U03
chr10	23369340	23642698	state2	BTPA01_U03
chr10	23413050	23635452	state2	BTAL01_F01
chr10	23530176	23543330	state2	BTMR01_M01
chr10	23530176	23543330	state2	BTKA01_U01
chr10	23530176	23654109	state2	BTKC01_U02
chr10	23531374	23635452	state2	BTLI01_U02
chr10	23531374	23635452	state2	BTPA01_U05
chr10	23540925	23635452	state1	BTLM01_M01
chr10	23540925	23635452	state1	BTBS01_M01
chr10	23540925	23642698	state1	BTBS01_M02
chr10	23540925	23635452	state1	BTJE01_M02
chr10	23540925	23635452	state1	BTHF01_M22
chr10	23540925	23635452	state1	BTDF01_M03
chr10	23540925	23600571	state2	BTDF01_M04
chr10	23540925	23600571	state2	BTCH01_U02
chr10	23540925	23635452	state2	BTBC01_U03
chr10	23540925	23635452	state1	BTCA01_U03
chr10	23543330	23635452	state2	BTFL01_M04
chr10	23543330	23600571	state2	BTHF01_M08
chr10	23543330	23582099	state2	BTHF01_M37
chr10	23543330	23600571	state2	BTHF01_M44
chr10	23582099	23635452	state2	BTPA02_M01
chr10	23600571	23654109	state2	BTMR01_M01
chr10	23635452	23876965	state2	BTKA01_U01
chr10	23642698	23921366	state5	BTDF01_M02
chr10	23710290	23764200	state5	BTHF01_M28
chr10	23764200	23921366	state2	BTBS01_M02
chr10	23764200	23938808	state2	BTMR01_M01
chr10	23764200	24488552	state2	BTKC01_U02
chr10	23847193	23876965	state1	BTLM01_M02
chr10	23847193	23921366	state2	BTHF01_M01
chr10	23847193	23938808	state2	BTHF01_M04
chr10	23847193	23921366	state2	BTHF01_M27
chr10	23847193	23921366	state2	BTHF01_M46
chr10	23847193	23876965	state2	BTCH01_U02
chr10	23854403	23938808	state2	BTHF01_M28
chr10	23854403	23938808	state2	BTBU02_F02
chr10	23869801	23889533	state5	BTCC01_U03
chr10	23869801	23938808	state1	BTHE01_U01
chr10	23869801	23938808	state1	BTHE01_U02
chr10	23889533	23938808	state5	BTPO01_M01
chr10	23889533	23938808	state1	BTBK01_F01
chr10	23889533	23938808	state1	BTHE01_U04
chr10	23889533	23938808	state2	BTHE01_U05
chr10	23905344	24299374	state2	BTBK01_M01
chr10	23905344	24299374	state5	BTMO01_U01
chr10	24057642	24223514	state5	BTLM01_M01
chr10	24057642	24488552	state5	BTSA01_U05
chr10	24057642	24095827	state2	BTPA01_U03
chr10	24057642	24095827	state2	BTKC01_U04
chr10	24061376	24095827	state1	BTJE01_M02
chr10	24061376	24081861	state1	BTHF01_M01
chr10	24061376	24095827	state1	BTHF01_M04
chr10	24061376	24095827	state1	BTHF01_M09
chr10	24061376	24095827	state1	BTHF01_M11
chr10	24061376	24095827	state1	BTHF01_M12
chr10	24061376	24095827	state1	BTHF01_M13
chr10	24061376	24095827	state1	BTHF01_M14
chr10	24061376	24095827	state1	BTMR01_M01
chr10	24061376	24095827	state1	BTHF01_M16
chr10	24061376	24095827	state1	BTHF01_M19
chr10	24061376	24095827	state1	BTHF01_M24
chr10	24061376	24095827	state1	BTHF01_M25
chr10	24061376	24095827	state1	BTMR01_M02
chr10	24061376	24095827	state1	BTHF01_M26
chr10	24061376	24095827	state1	BTHF01_M29
chr10	24061376	24095827	state1	BTHF01_M30
chr10	24061376	24095827	state1	BTHF01_M31
chr10	24061376	24095827	state1	BTHF01_M32
chr10	24061376	24095827	state1	BTHF01_M39
chr10	24061376	24095827	state1	BTHF01_M41
chr10	24061376	24095827	state1	BTHF01_M43
chr10	24061376	24095827	state1	BTHF01_M45
chr10	24061376	24095827	state1	BTHF01_M46
chr10	24061376	24095827	state1	BTHF01_M49
chr10	24061376	24095827	state1	BTHF01_M52
chr10	24061376	24095827	state1	BTHF01_M54
chr10	24061376	24095827	state1	BTHF01_M55
chr10	24061376	24150282	state1	BTBK01_F01
chr10	24061376	24095827	state2	BTME01_U03
chr10	24061376	24095827	state1	BTDF01_M03
chr10	24061376	24223514	state1	BTDB01_U01
chr10	24061376	24299374	state1	BTHE01_U01
chr10	24061376	24299374	state1	BTHE01_U02
chr10	24061376	24299374	state1	BTHE01_U04
chr10	24061376	24095827	state1	BTSA01_U01
chr10	24061376	24095827	state1	BTAL01_F01
chr10	24061376	24095827	state1	BTMN01_M01
chr10	24061376	24095827	state1	BTMI01_F01
chr10	24061376	24095827	state1	BTMI01_M01
chr10	24061376	24095827	state1	BTAN01_U01
chr10	24061376	24095827	state1	BTHL01_M03
chr10	24061376	24095827	state1	BTEL01_M01
chr10	24061376	24095827	state1	BTBC01_U03
chr10	24061376	24095827	state1	BTCA01_U02
chr10	24061376	24095827	state1	BTCA01_U03
chr10	24061376	24095827	state1	BTKC01_U01
chr10	24061376	24095827	state1	BTKC01_U03
chr10	24061376	24095827	state1	BTKC01_U05
chr10	24062806	24070828	state2	BTDF01_M05
chr10	24081861	24167328	state1	BTHF01_M27
chr10	24081861	24150282	state1	BTAL01_M01
chr10	24081861	24167328	state1	BTPA01_U02
chr10	24150282	24488552	state2	BTBS01_M04
chr10	24223514	24299374	state1	BTBK01_F01
chr10	24223514	24299374	state2	BTHE01_U05
chr10	24275820	24285616	state2	BTFL01_M03
chr10	24275820	24488552	state2	BTMR01_M01
chr10	24275820	24285616	state1	BTAL01_M01
chr10	24275820	24299374	state5	BTCH01_U02
chr10	24275820	24285616	state2	BTBN01_U02
chr10	24275820	24285616	state2	BTBN01_U03
chr10	24275820	24285616	state1	BTPA01_U02
chr10	24290355	24488552	state5	BTLM01_M02
chr10	24480627	24710421	state5	BTCH01_U01
chr10	24480627	24942444	state5	BTCH01_U03
chr10	24488552	24942444	state2	BTPA02_M01
chr10	24488552	24942444	state2	BTAL01_F01
chr10	24587769	24831598	state2	BTPO01_M01
chr10	24587769	24942444	state1	BTBK01_F01
chr10	24587769	24710421	state2	BTHL01_F01
chr10	24587769	24604106	state2	BTBK01_M01
chr10	24587769	24942444	state1	BTHE01_U01
chr10	24587769	24942444	state1	BTHE01_U02
chr10	24587769	24942444	state1	BTHE01_U04
chr10	24587769	24822212	state2	BTPA01_U05
chr10	24684584	24831598	state1	BTCC01_U03
chr10	24684584	24942444	state2	BTLM01_M01
chr10	24684584	24942444	state1	BTLM01_M02
chr10	24684584	24831598	state2	BTLI01_M05
chr10	24684584	24831598	state2	BTJE01_M03
chr10	24684584	24831598	state5	BTBK01_F02
chr10	24684584	24942444	state5	BTME01_U01
chr10	24684584	24831598	state1	BTDB01_U01
chr10	24684584	24998515	state2	BTSA01_U03
chr10	24684584	24998515	state1	BTMN01_M01
chr10	24684584	25297208	state5	BTBU01_U01
chr10	24766755	24831598	state5	BTMA01_U03
chr10	24766755	24831598	state2	BTHF01_M23
chr10	24766755	24822212	state2	BTMT01_F01
chr10	24766755	24831598	state1	BTMT01_M01
chr10	24766755	24831598	state1	BTMT01_F03
chr10	24766755	24998515	state2	BTDF01_M02
chr10	24766755	24998515	state2	BTLI01_U02
chr10	24766755	24942444	state2	BTBC01_U01
chr10	24766755	24831598	state2	BTKC01_U04
chr10	24822212	24998515	state2	BTBS01_M02
chr10	24998515	25231436	state5	BTPO01_M01
chr10	25063032	25173443	state2	BTBS01_M02
chr10	25063032	25173443	state2	BTFL01_M04
chr10	25063032	25173443	state5	BTBC01_U01
chr10	25087951	25173443	state1	BTCC01_U03
chr10	25087951	25173443	state2	BTME01_U02
chr10	25087951	25173443	state1	BTMN01_M01
chr10	25129328	25173443	state2	BTLM01_M04
chr10	25129328	25173443	state2	BTBS01_M04
chr10	25129328	25173443	state2	BTHF01_M33
chr10	25129328	25173443	state2	BTDF01_M02
chr10	25129328	25173443	state2	BTLI01_U02
chr10	25129328	25173443	state2	BTBN01_U02
chr10	25129328	25173443	state2	BTBN01_U03
chr10	25129328	25173443	state2	BTKC01_U04
chr10	25173443	25297208	state5	BTMA01_U03
chr10	25265627	25303984	state5	BTJE01_M02
chr10	25265627	25297208	state5	BTHF01_M05
chr10	25265627	25297208	state5	BTHF01_M09
chr10	25265627	25297208	state5	BTHF01_M13
chr10	25265627	25297208	state5	BTHF01_M21
chr10	25265627	25297208	state5	BTHF01_M31
chr10	25265627	25303984	state5	BTHF01_M41
chr10	25265627	25297208	state5	BTHF01_M43
chr10	25265627	25297208	state5	BTHF01_M46
chr10	25265627	25297208	state5	BTHF01_M54
chr10	25265627	25303984	state5	BTAL01_M01
chr10	25265627	25303984	state5	BTBU02_F02
chr10	25265627	25297208	state5	BTCH01_U01
chr10	25265627	25297208	state5	BTBC01_U03
chr10	25265627	25297208	state5	BTBN01_U02
chr10	25265627	25297208	state5	BTBN01_U03
chr10	25265627	25297208	state5	BTPA01_U04
chr10	25265627	25297208	state5	BTTU_01
chr10	25295019	25303984	state5	BTPA01_U02
chr10	25439642	25519923	state2	BTHF01_M33
chr10	25464116	25519923	state2	BTBS01_M02
chr10	25464116	25519923	state2	BTJE01_M03
chr10	25519923	25549886	state1	BTHE01_U03
chr10	25519923	25561945	state2	BTHE01_U05
chr10	27061809	27095664	state2	BTHF01_M16
chr10	27061809	27095664	state2	BTHF01_M25
chr10	27061809	27095664	state2	BTBC01_U02
chr10	27063674	27095664	state2	BTDB01_U02
chr10	27063674	27095664	state2	BTAN01_U01
chr10	27313137	27316847	state5	BTPA01_U03	Singleton
chr10	27565890	27570949	state1	BTKC01_U01
chr10	27565890	27570949	state2	BTKC01_U02
chr10	27565890	27570949	state2	BTKC01_U04
chr10	27565890	27570949	state1	BTKC01_U05
chr10	27637415	27659286	state1	BTFL01_M03
chr10	27637415	27659286	state1	BTMR01_M02
chr10	27637415	27659286	state1	BTHF01_M30
chr10	27637415	27659286	state1	BTBK01_F01
chr10	27637415	27659286	state1	BTBK01_F03
chr10	27637415	27659286	state1	BTBK01_M01
chr10	27637415	27650042	state2	BTME01_U03
chr10	27637415	27659286	state1	BTHE01_U01
chr10	27637415	27659286	state1	BTHE01_U02
chr10	27637415	27659286	state1	BTHE01_U04
chr10	27637415	27659286	state1	BTBU02_F02
chr10	27763408	27775271	state1	BTJE01_M01	Singleton
chr10	27861287	27871905	state2	BTAL01_F01
chr10	27861287	27871905	state2	BTBC01_U02
chr10	28771480	28775311	state1	BTSA01_U02	Singleton
chr10	30568540	30583063	state5	BTHF01_M20	Singleton
chr10	31467503	31473281	state5	BTME01_U01	Singleton
chr10	33086339	33098354	state6	BTHE01_U01
chr10	33090915	33098354	state5	BTKA01_U01
chr10	33326613	33343859	state5	BTMT01_F02	Singleton
chr10	34012835	34018377	state2	BTLM01_M01	Singleton
chr10	34350382	34375675	state2	BTHF01_M41	Singleton
chr10	35927443	35942164	state2	BTHF01_M41	Singleton
chr10	38626593	38645093	state2	BTBK01_F01
chr10	38634165	38640084	state5	BTME01_U02
chr10	38829440	38847379	state1	BTHE01_U05
chr10	38835155	38847379	state2	BTME01_U02
chr10	38835155	38847379	state1	BTHE01_U02
chr10	38835155	38850797	state1	BTBU01_U03
chr10	38835155	38847379	state1	BTEL01_U02
chr10	38835155	38847379	state1	BTCH01_U01
chr10	38835155	38847379	state1	BTCH01_U02
chr10	39043116	39084571	state2	BTCC01_U03	Singleton
chr10	39379984	39419520	state5	BTME01_U01	Singleton
chr10	40561220	40565719	state5	BTBK01_F03	Singleton
chr10	40955011	41009932	state2	BTDB01_U02	Singleton
chr10	41021989	41044638	state2	BTHF01_M48	Singleton
chr10	41329885	41350900	state2	BTEL01_U01	Singleton
chr10	41580124	41596729	state1	BTJE01_M02
chr10	41580124	41596729	state1	BTHF01_M23
chr10	41580124	41596729	state2	BTHF01_M35
chr10	41580124	41596729	state2	BTHF01_M36
chr10	41580124	41596729	state1	BTSA01_U02
chr10	41580124	41596729	state2	BTBC01_U03
chr10	41580124	41596729	state2	BTCA01_U04
chr10	41584872	41596729	state1	BTHF01_M06
chr10	41584872	41596729	state1	BTHF01_M07
chr10	41584872	41596729	state1	BTHF01_M13
chr10	41584872	41596729	state1	BTHF01_M27
chr10	41584872	41596729	state1	BTHF01_M46
chr10	41584872	41596729	state2	BTBK01_F01
chr10	41584872	41596729	state1	BTDB01_U01
chr10	41584872	41596729	state1	BTSA01_U01
chr10	41584872	41596729	state1	BTCH01_U02
chr10	41584872	41596729	state1	BTBC01_U02
chr10	42098339	42137031	state5	BTHF01_M01
chr10	42098339	42137031	state5	BTHF01_M08
chr10	42098339	42137031	state5	BTHF01_M14
chr10	42106950	42137031	state5	BTHF01_M03
chr10	42106950	42129647	state5	BTHF01_M09
chr10	42106950	42129647	state5	BTHF01_M12
chr10	42106950	42129647	state5	BTHF01_M16
chr10	42106950	42129647	state5	BTHF01_M21
chr10	42106950	42129647	state5	BTHF01_M29
chr10	42106950	42129647	state5	BTHF01_M30
chr10	42106950	42129647	state5	BTHF01_M32
chr10	42106950	42137031	state5	BTHF01_M40
chr10	42106950	42129647	state5	BTHF01_M49
chr10	42125190	42129647	state5	BTHF01_M41
chr10	42125190	42129647	state5	BTHF01_M48
chr10	42621653	42626198	state2	BTDF01_M03	Singleton
chr10	42828365	42830195	state2	BTME01_U02	Singleton
chr10	42846827	42872553	state5	BTMT01_F01	Singleton
chr10	43248489	43263611	state2	BTHF01_M50	Singleton
chr10	45458850	45483514	state5	BTME01_U03	Singleton
chr10	45532689	45551662	state5	BTME01_U03	Singleton
chr10	45564676	45570837	state2	BTEL01_M01
chr10	45564676	45570837	state2	BTEL01_U01
chr10	45672537	45768631	state2	BTSA01_U01	Singleton
chr10	48844575	48905166	state2	BTSA01_U03	Singleton
chr10	51432229	51441800	state2	BTHF01_M48	Singleton
chr10	51502722	51540015	state2	BTMO01_U01
chr10	51502722	51554432	state2	BTRO01_F02
chr10	53146263	53159059	state2	BTHF01_M50	Singleton
chr10	54126587	54196548	state2	BTBN01_U03	Singleton
chr10	55590547	55621677	state5	BTMT01_F01
chr10	55590547	55621677	state5	BTMT01_F02
chr10	55603663	55621677	state2	BTME01_U03
chr10	59141733	59144657	state2	BTBK01_F01	Singleton
chr10	59948769	59966828	state2	BTPA01_U03	Singleton
chr10	60195930	60201542	state1	BTLM01_M02
chr10	60195930	60201542	state2	BTBS01_M02
chr10	60195930	60201542	state2	BTHF01_M01
chr10	60195930	60201542	state2	BTMR01_M01
chr10	60195930	60201542	state2	BTHF01_M27
chr10	60195930	60201542	state2	BTME01_U01
chr10	60195930	60201542	state2	BTME01_U03
chr10	60195930	60201542	state2	BTLI01_U01
chr10	60195930	60201542	state5	BTSA01_U05
chr10	60195930	60201542	state2	BTAR01_F02
chr10	60195930	60201542	state2	BTKA01_U01
chr10	60195930	60218145	state5	BTMO01_U01
chr10	60195930	60201542	state1	BTBU02_M01
chr10	60195930	60201542	state2	BTPA01_U01
chr10	60195930	60201542	state2	BTPA01_U03
chr10	60195930	60201542	state2	BTKC01_U02
chr10	60195930	60201542	state2	BTKC01_U04
chr10	60196816	60201542	state5	BTCH01_U03
chr10	64290211	64307861	state2	BTBU01_U02	Singleton
chr10	64673133	64675949	state5	BTBN01_U01	Singleton
chr10	64683625	64697112	state5	BTHF01_M48	Singleton
chr10	65905907	65954019	state2	BTEL01_M01
chr10	65914874	65954019	state2	BTEL01_U01
chr10	65942236	65954019	state2	BTSA01_U03
chr10	68267140	68329747	state2	BTSA01_U01	Singleton
chr10	69283332	69321674	state5	BTMO01_U01	Singleton
chr10	69850291	69944884	state2	BTSA01_U01	Singleton
chr10	70816340	70878349	state2	BTSA01_U01
chr10	70824643	70878349	state2	BTHL01_M03
chr10	70824643	70878349	state2	BTEL01_U02
chr10	70833294	70878349	state2	BTMN01_F01
chr10	70833294	70878349	state2	BTMN01_M01
chr10	70833294	70878349	state2	BTRO01_F02
chr10	70844188	70855901	state2	BTME01_U02
chr10	70937071	71048909	state2	BTSA01_U01	Singleton
chr10	72436633	72553029	state2	BTSA01_U01	Singleton
chr10	73254059	73266406	state2	BTEL01_M01
chr10	73254059	73287822	state2	BTRO01_F02
chr10	74712863	74718317	state2	BTBK01_M01
chr10	74712863	74718317	state1	BTHE01_U05
chr10	76562739	76581161	state2	BTBS01_M04	Singleton
chr10	76828054	76830544	state2	BTPO01_M01	Singleton
chr10	77610454	77624566	state2	BTHF01_M35
chr10	77610454	77624566	state2	BTHF01_M47
chr10	77610454	77627272	state2	BTHF01_M52
chr10	77610454	77627272	state2	BTHF01_M54
chr10	77613912	77624566	state2	BTHF01_M19
chr10	77613912	77624566	state2	BTHF01_M24
chr10	77613912	77624566	state2	BTHF01_M31
chr10	77613912	77624566	state2	BTHF01_M32
chr10	77613912	77624566	state2	BTDF01_M04
chr10	77613912	77624566	state2	BTMN01_M01
chr10	77613912	77627272	state2	BTPA01_U02
chr10	77615405	77624566	state2	BTHF01_M27
chr10	77969794	77991934	state2	BTHF01_M41
chr10	77969794	78114917	state2	BTSA01_U01
chr10	78880133	78905418	state5	BTFL01_M04
chr10	78880133	78905418	state5	BTHF01_M07
chr10	78880133	78905418	state5	BTHF01_M27
chr10	78880133	78905418	state5	BTHF01_M29
chr10	78880133	78905418	state5	BTHF01_M30
chr10	78880133	78905418	state5	BTHF01_M36
chr10	78880133	78905418	state5	BTHF01_M40
chr10	78886332	78905418	state5	BTHF01_M13
chr10	78886332	78905418	state5	BTHF01_M46
chr10	78891162	78905418	state5	BTAN01_U01
chr10	79106293	79181522	state2	BTSA01_U01
chr10	79169780	79181522	state2	BTHF01_M42
chr10	79247605	79272087	state2	BTHF01_M48	Singleton
chr10	79706954	79719124	state2	BTAR01_F01	Singleton
chr10	85640838	85678083	state2	BTSA01_U01	Singleton
chr10	85767109	85779446	state2	BTMR01_M02	Singleton
chr10	86797774	86805390	state5	BTKC01_U02	Singleton
chr10	87839344	87904817	state2	BTCA01_U05
chr10	87873996	87878635	state1	BTHF01_M14
chr10	87873996	87877784	state5	BTBK01_F02
chr10	87873996	87878635	state1	BTAL01_F01
chr10	87873996	87878635	state1	BTAL01_M01
chr10	87873996	87878635	state1	BTMI01_F01
chr10	87873996	87878635	state1	BTEL01_U01
chr10	87873996	87878635	state1	BTEL01_U02
chr10	87876511	87878635	state2	BTDF01_M04
chr10	88201181	88202514	state1	BTHF01_M26	Singleton
chr10	89920617	89947904	state2	BTSA01_U01	Singleton
chr10	92398284	92405137	state2	BTLI01_U02
chr10	92398284	92405137	state2	BTSA01_U03
chr10	93620460	93670999	state2	BTEL01_M01
chr10	93640968	93670999	state2	BTEL01_U01
chr10	94227555	94238340	state2	BTHF01_M48	Singleton
chr10	95418534	95425243	state5	BTMT01_F03	Singleton
chr10	95441315	95445018	state5	BTMT01_F03	Singleton
chr10	96322487	96339571	state2	BTHF01_M15
chr10	96322487	96350765	state2	BTHF01_M48
chr10	96665702	96680815	state2	BTHF01_M48	Singleton
chr10	96885456	96937199	state2	BTAR01_F01	Singleton
chr10	96960864	96966982	state2	BTHF01_M19	Singleton
chr10	97039459	97066324	state2	BTHF01_M48	Singleton
chr10	97210418	97231257	state2	BTHF01_M48	Singleton
chr10	97356070	97367811	state5	BTFL01_M04
chr10	97356070	97367811	state5	BTHF01_M01
chr10	97356070	97367811	state5	BTHF01_M03
chr10	97356070	97367811	state5	BTHF01_M35
chr10	97356070	97367811	state5	BTHF01_M38
chr10	97356070	97367811	state5	BTHF01_M39
chr10	97356070	97360391	state5	BTHF01_M44
chr10	97535000	97577844	state1	BTJE01_M03	Singleton
chr10	99216599	99222255	state1	BTCA01_U02	Singleton
chr10	99447346	99453275	state5	BTEL01_U02	Singleton
chr10	101469153	101519361	state5	BTME01_U04	Singleton
chr10	101686578	101696488	state5	BTBS01_M01	Singleton
chr11	436312	442731	state1	BTHF01_M08
chr11	436312	442731	state1	BTHF01_M11
chr11	436312	442731	state1	BTHF01_M13
chr11	436312	442731	state1	BTHF01_M14
chr11	436312	442731	state1	BTHF01_M20
chr11	436312	442731	state1	BTHF01_M23
chr11	436312	442731	state1	BTHF01_M27
chr11	436312	442731	state1	BTHF01_M29
chr11	436312	442731	state1	BTHF01_M36
chr11	436312	442731	state1	BTHF01_M38
chr11	436312	442731	state1	BTHF01_M44
chr11	436312	442731	state1	BTHF01_M46
chr11	436312	442731	state1	BTPA01_U03
chr11	616630	626981	state5	BTBK01_F01	Singleton
chr11	1440227	1450472	state5	BTDF01_M05	Singleton
chr11	4177123	4236259	state2	BTSA01_U01	Singleton
chr11	4469664	4490699	state2	BTSA01_U01	Singleton
chr11	4945047	5069622	state2	BTAR01_F02
chr11	4959144	4970912	state5	BTMT01_F03
chr11	8008738	8021390	state2	BTSA01_U01	Singleton
chr11	11231898	11240237	state2	BTJE01_M03	Singleton
chr11	11853979	11968460	state2	BTSA01_U01	Singleton
chr11	14084232	14097220	state1	BTMI01_M01	Singleton
chr11	16505819	16568923	state1	BTDF01_M02
chr11	16505819	16568923	state2	BTDF01_M05
chr11	17029024	17031410	state5	BTME01_U02	Singleton
chr11	17098007	17103157	state5	BTMT01_F02	Singleton
chr11	18290046	18293014	state2	BTCC01_U03	Singleton
chr11	19352770	19422335	state2	BTSA01_U01	Singleton
chr11	20994163	21020206	state5	BTHF01_M36	Singleton
chr11	26531765	26545875	state5	BTHF01_M05	Singleton
chr11	26788840	26815024	state2	BTHF01_M41	Singleton
chr11	27222551	27229572	state5	BTBK01_M01	Singleton
chr11	28946979	28974406	state5	BTMN01_M01
chr11	28955863	28974406	state5	BTME01_U04
chr11	31438969	31449654	state2	BTHF01_M48	Singleton
chr11	31681559	31703439	state2	BTHF01_M48	Singleton
chr11	31778516	31815858	state2	BTME01_U03	Singleton
chr11	32350105	32385155	state2	BTHF01_M48	Singleton
chr11	32395914	32401794	state5	BTHF01_M48	Singleton
chr11	33869583	33878490	state2	BTPA01_U04	Singleton
chr11	33884329	33891003	state2	BTHF01_M33	Singleton
chr11	36973700	36975540	state5	BTME01_U04	Singleton
chr11	38108971	38123764	state2	BTBU02_M01
chr11	38108971	38128226	state2	BTEL01_U01
chr11	39158682	39177211	state5	BTHF01_M42
chr11	39158682	39177211	state2	BTDB01_U01
chr11	39167440	39177211	state5	BTHF01_M01
chr11	39167440	39177211	state5	BTHF01_M48
chr11	39189652	39216032	state5	BTMT01_F02	Singleton
chr11	39880479	39913562	state5	BTHF01_M01
chr11	39880479	39917946	state5	BTHF01_M03
chr11	39880479	39917946	state5	BTHF01_M07
chr11	39880479	39934801	state5	BTHF01_M09
chr11	39880479	39913562	state5	BTHF01_M12
chr11	39880479	39917946	state6	BTHF01_M15
chr11	39880479	39917946	state5	BTHF01_M19
chr11	39880479	39917946	state5	BTHF01_M22
chr11	39880479	39913562	state5	BTHF01_M24
chr11	39880479	39913562	state5	BTHF01_M28
chr11	39880479	39917946	state5	BTHF01_M32
chr11	39880479	39917946	state5	BTHF01_M35
chr11	39880479	39917946	state5	BTHF01_M36
chr11	39880479	39917946	state5	BTHF01_M38
chr11	39880479	39917946	state5	BTHF01_M39
chr11	39880479	39917946	state5	BTHF01_M44
chr11	39880479	39913562	state5	BTHF01_M45
chr11	39880479	39917946	state5	BTHF01_M49
chr11	39880479	39913562	state5	BTHF01_M53
chr11	39880479	39934801	state5	BTBC01_U01
chr11	39888471	39917946	state5	BTJE01_M01
chr11	42070693	42077563	state2	BTHF01_M48	Singleton
chr11	43702569	43709169	state2	BTSA01_U03	Singleton
chr11	44859281	44872159	state5	BTME01_U01	Singleton
chr11	45550853	45558293	state5	BTHL01_F01	Singleton
chr11	45964346	45976492	state5	BTME01_U04	Singleton
chr11	47034705	47074624	state2	BTPA01_U02	Singleton
chr11	47121948	47127732	state2	BTPA01_U05	Singleton
chr11	47187017	47198727	state2	BTPA01_U02	Singleton
chr11	47275276	47283116	state5	BTBS01_M03	Singleton
chr11	48491389	48494807	state1	BTMA01_U03	Singleton
chr11	49066004	49073030	state5	BTBN01_U03	Singleton
chr11	50429783	50450982	state5	BTMT01_F02	Singleton
chr11	50533281	50535212	state2	BTBU02_F02	Singleton
chr11	51503959	51537278	state2	BTHF01_M48
chr11	51536615	51539073	state5	BTHF01_M14
chr11	51575285	51582366	state2	BTBU01_U01
chr11	51575285	51582366	state2	BTBU02_F02
chr11	51600250	51602447	state2	BTBS01_M04	Singleton
chr11	51757454	51775258	state2	BTHF01_M33
chr11	51763076	51775258	state2	BTHF01_M15
chr11	51764220	51775258	state2	BTCC01_U03
chr11	51764220	51775258	state2	BTHL01_F01
chr11	51764220	51775258	state2	BTSA01_U03
chr11	52750944	52765633	state2	BTLI01_U02
chr11	52750944	52765633	state2	BTMN01_F01
chr11	52750944	52765633	state2	BTMN01_M01
chr11	52750944	52765633	state2	BTPA01_U02
chr11	52985065	53002043	state2	BTLI01_U01
chr11	52985065	53002043	state1	BTSA01_U05
chr11	53420983	53444686	state2	BTHF01_M48	Singleton
chr11	53495462	53503570	state1	BTHL01_F01	Singleton
chr11	53736397	53741524	state2	BTME01_U02	Singleton
chr11	54039843	54050032	state5	BTMT01_F02	Singleton
chr11	56419017	56459164	state2	BTJE01_M01
chr11	56419017	56459164	state2	BTJE01_M02
chr11	56419017	56459164	state2	BTHF01_M06
chr11	56419017	56543833	state2	BTHF01_M41
chr11	56419017	56459164	state2	BTDF01_M02
chr11	56419017	56459164	state2	BTDF01_M04
chr11	56419017	56459164	state2	BTHE01_U02
chr11	56419017	56459164	state2	BTHE01_U04
chr11	56436947	56459164	state2	BTDF01_M05
chr11	57376240	57385890	state2	BTHF01_M41	Singleton
chr11	58269279	58272949	state2	BTBU02_M01	Singleton
chr11	58332650	58377307	state2	BTMN01_F01
chr11	58332650	58381157	state2	BTMO01_U01
chr11	58337445	58381157	state2	BTSA01_U01
chr11	58337445	58381157	state2	BTEL01_U01
chr11	58365380	58381157	state2	BTHF01_M41
chr11	58365380	58389923	state2	BTSA01_U02
chr11	58365380	58381157	state2	BTEL01_U02
chr11	58374188	58415754	state2	BTHF01_M48
chr11	58990158	59006381	state2	BTSA01_U04	Singleton
chr11	59198811	59221904	state2	BTDB01_U02	Singleton
chr11	59809617	59895590	state2	BTSA01_U01	Singleton
chr11	60496063	60515763	state5	BTBN01_U02	Singleton
chr11	61155733	61176781	state2	BTHL01_F02
chr11	61155733	61176781	state2	BTHL01_M03
chr11	61504804	61528533	state5	BTCA01_U01
chr11	61504804	61528533	state5	BTCA01_U03
chr11	62897342	62945211	state2	BTSA01_U01	Singleton
chr11	66660469	66713709	state5	BTME01_U01	Singleton
chr11	66930525	66946746	state2	BTHF01_M50	Singleton
chr11	67071269	67080848	state5	BTBK01_F03	Singleton
chr11	69284331	69342635	state2	BTSA01_U01
chr11	69284331	69321119	state2	BTMO01_U01
chr11	69298692	69342635	state2	BTDB01_U02
chr11	69303324	69342635	state2	BTHL01_M03
chr11	69314015	69342635	state2	BTME01_U02
chr11	69314015	69342635	state2	BTDB01_U01
chr11	69357111	69374266	state1	BTHF01_M39
chr11	69357111	69374266	state1	BTHF01_M47
chr11	69357111	69374266	state1	BTCA01_U02
chr11	69357111	69374266	state1	BTKC01_U01
chr11	69357111	69374266	state1	BTKC01_U02
chr11	69357111	69374266	state1	BTKC01_U03
chr11	69357111	69374266	state1	BTKC01_U05
chr11	70961745	70974849	state2	BTME01_U02	Singleton
chr11	73090907	73105793	state5	BTBN01_U02	Singleton
chr11	73572824	73578585	state2	BTHF01_M42	Singleton
chr11	75145435	75246523	state2	BTCC01_U03
chr11	75187461	75244012	state2	BTBU02_M01
chr11	75666032	75696206	state1	BTBK01_F01	Singleton
chr11	77924661	77937258	state5	BTMT01_F01	Singleton
chr11	78020901	78039791	state5	BTME01_U04	Singleton
chr11	78079773	78085483	state5	BTMT01_F02	Singleton
chr11	78633471	78645742	state2	BTMR01_M02
chr11	78633471	78663255	state2	BTSA01_U02
chr11	78633471	78679962	state2	BTHL01_M03
chr11	78915427	78967140	state2	BTSA01_U01
chr11	78925428	78961794	state5	BTMT01_M01
chr11	78928650	78935378	state2	BTAR01_F02
chr11	79120293	79126622	state5	BTKC01_U03	Singleton
chr11	80201617	80214806	state1	BTBK01_F01	Singleton
chr11	80258255	80269532	state5	BTMT01_F01	Singleton
chr11	81414106	81425393	state1	BTBU02_M01	Singleton
chr11	82241483	82303943	state5	BTFL01_M03	Singleton
chr11	83744298	83746503	state5	BTHF01_M06
chr11	83744298	83746503	state5	BTHF01_M12
chr11	83744298	83746503	state5	BTHF01_M27
chr11	83744298	83746503	state5	BTHF01_M37
chr11	83744298	83746503	state5	BTHF01_M54
chr11	83744298	83746503	state5	BTKA01_U01
chr11	84142746	84202959	state2	BTMO01_U01
chr11	84142746	84292975	state2	BTCH01_U02
chr11	84142746	84292975	state2	BTCH01_U03
chr11	84731011	84741728	state2	BTHL01_F01
chr11	84731011	84741728	state2	BTHL01_F02
chr11	84731011	84733565	state2	BTAR01_F01
chr11	84731011	84733565	state2	BTKA01_U01
chr11	84766258	84772952	state2	BTBS01_M03
chr11	84766258	84772952	state2	BTHF01_M01
chr11	84820536	84847382	state2	BTHF01_M33	Singleton
chr11	86475610	86571655	state2	BTSA01_U01	Singleton
chr11	87202001	87207373	state5	BTME01_U03	Singleton
chr11	93430708	93465541	state5	BTEL01_U01
chr11	93441162	93467609	state5	BTBN01_U02
chr11	93441162	93465541	state5	BTKC01_U01
chr11	93441162	93467609	state5	BTKC01_U02
chr11	93441162	93445185	state5	BTKC01_U03
chr11	93441162	93459834	state5	BTKC01_U05
chr11	93445185	93459834	state5	BTLM01_M01
chr11	93445185	93457596	state5	BTLM01_M02
chr11	93445185	93457596	state5	BTJE01_M03
chr11	93445185	93459834	state5	BTEL01_M01
chr11	93445185	93459834	state5	BTBN01_U01
chr11	93503099	93510418	state2	BTKC01_U04	Singleton
chr11	93527989	93571781	state5	BTLM01_M01
chr11	93527989	93571781	state5	BTLM01_M02
chr11	93527989	93571781	state5	BTHF01_M27
chr11	93527989	93571781	state5	BTHE01_U01
chr11	93527989	93571781	state5	BTBU01_U02
chr11	93527989	93571781	state5	BTEL01_U01
chr11	93527989	93571781	state5	BTCH01_U01
chr11	93527989	93571781	state5	BTCA01_U01
chr11	93527989	93571781	state5	BTKC01_U01
chr11	93527989	93551432	state5	BTKC01_U02
chr11	93527989	93559923	state5	BTKC01_U05
chr11	93545372	93576288	state5	BTPO01_M01
chr11	93896609	93922796	state2	BTCA01_U01	Singleton
chr11	94566814	94573387	state5	BTBK01_F02	Singleton
chr11	94578906	94581194	state5	BTMA01_U03	Singleton
chr11	94901098	94918354	state2	BTBU01_U03	Singleton
chr11	96739382	96756491	state2	BTEL01_U01	Singleton
chr11	97190655	97201614	state5	BTBK01_F02	Singleton
chr11	97236738	97243731	state5	BTME01_U04	Singleton
chr11	100364856	100398303	state2	BTSA01_U01	Singleton
chr11	102453885	102467509	state2	BTHF01_M15
chr11	102453885	102457650	state2	BTHF01_M33
chr11	103638844	103677276	state5	BTDF01_M02	Singleton
chr11	103749864	103789203	state2	BTAN01_U01	Singleton
chr11	103797685	103878529	state2	BTDB01_U02
chr11	103846661	103859779	state5	BTHF01_M31
chr11	103904481	103910480	state5	BTBC01_U03	Singleton
chr11	104215432	104254040	state2	BTCC01_U03
chr11	104215432	104224295	state2	BTBU02_M01
chr11	104244685	104275982	state2	BTHF01_M33
chr11	105770806	105791903	state5	BTHF01_M20
chr11	105770806	105797400	state5	BTHF01_M46
chr11	105770806	105791903	state5	BTAR01_F01
chr11	105770806	105798047	state5	BTBC01_U03
chr11	106291424	106361843	state2	BTCC01_U03
chr11	106291424	106308481	state2	BTAN01_U01
chr11	106388215	106399415	state2	BTDB01_U02	Singleton
chr11	106415916	106457552	state2	BTEL01_U01	Singleton
chr11	106488501	106571461	state5	BTME01_U04	Singleton
chr12	6351	11691	state2	BTFL01_M03
chr12	6351	11691	state5	BTJE01_M02
chr12	6351	11691	state2	BTBK01_M01
chr12	6351	11691	state5	BTHE01_U05
chr12	613262	631466	state5	BTHF01_M52
chr12	621640	631466	state5	BTHF01_M45
chr12	622388	631466	state1	BTPO01_M01
chr12	622388	631466	state5	BTHF01_M28
chr12	741939	768457	state2	BTHF01_M48	Singleton
chr12	851956	854270	state1	BTHF01_M28
chr12	851956	854270	state1	BTAL01_F01
chr12	851956	854270	state1	BTAR01_F02
chr12	851956	854270	state1	BTCA01_U04
chr12	934425	944850	state1	BTMT01_F03
chr12	934425	944850	state1	BTBK01_M01
chr12	934425	944850	state1	BTDF01_M04
chr12	934425	944850	state1	BTKC01_U04
chr12	936045	944850	state1	BTMA01_U03
chr12	936045	944850	state1	BTPO01_M01
chr12	936045	944850	state5	BTBS01_M01
chr12	936045	944850	state5	BTBS01_M03
chr12	936045	947661	state5	BTFL01_M02
chr12	936045	944850	state1	BTJE01_M01
chr12	936045	944850	state1	BTHF01_M04
chr12	936045	944850	state1	BTHF01_M21
chr12	936045	944850	state1	BTMR01_M02
chr12	936045	944850	state1	BTHF01_M43
chr12	936045	944850	state1	BTHF01_M45
chr12	936045	944850	state1	BTHF01_M55
chr12	936045	944850	state1	BTMT01_F01
chr12	936045	944850	state1	BTMT01_M01
chr12	936045	947661	state1	BTBK01_F01
chr12	936045	944850	state1	BTDF01_M05
chr12	936045	944850	state1	BTDB01_U01
chr12	936045	944850	state1	BTHE01_U01
chr12	936045	944850	state1	BTHE01_U03
chr12	936045	944850	state1	BTAL01_F01
chr12	936045	944850	state1	BTBC01_U01
chr12	936045	944850	state1	BTPA01_U04
chr12	936045	944850	state1	BTPA01_U05
chr12	940117	947661	state5	BTBN01_U01
chr12	1162140	1175115	state1	BTMA01_U03
chr12	1167394	1185172	state2	BTFL01_M03
chr12	1167394	1185172	state1	BTSA01_U05
chr12	1167394	1185172	state1	BTAR01_F02
chr12	1167394	1185172	state2	BTBU01_U03
chr12	1167394	1185172	state1	BTBC01_U02
chr12	1167394	1185172	state2	BTBN01_U01
chr12	1167394	1185172	state2	BTBN01_U02
chr12	1167394	1185172	state2	BTBN01_U03
chr12	1167394	1185172	state2	BTCA01_U04
chr12	1167394	1185172	state2	BTPA01_U02
chr12	1175115	1185172	state2	BTJE01_M01
chr12	1175115	1185172	state2	BTSA01_U01
chr12	1180591	1185172	state2	BTME01_U04
chr12	2186924	2202713	state5	BTHE01_U05
chr12	2186924	2202713	state5	BTAL01_F01
chr12	2186924	2202713	state5	BTPA01_U01
chr12	2192168	2201087	state5	BTFL01_M02
chr12	3476281	3484617	state2	BTHF01_M15	Singleton
chr12	3848253	3862537	state2	BTSA01_U01
chr12	3848253	3862537	state2	BTSA01_U03
chr12	4515574	4525500	state5	BTMA01_U03	Singleton
chr12	5297024	5304903	state5	BTMT01_F02	Singleton
chr12	6146965	6155348	state1	BTHF01_M48	Singleton
chr12	6195101	6198089	state2	BTHF01_M29
chr12	6195101	6198089	state2	BTDF01_M04
chr12	6758418	6807186	state2	BTHL01_F02
chr12	6783324	6807186	state2	BTEL01_U01
chr12	6888719	6892939	state2	BTME01_U02	Singleton
chr12	7223425	7256602	state2	BTFL01_M01	Singleton
chr12	7469740	7487786	state5	BTHF01_M43
chr12	7475353	7487786	state5	BTHF01_M39
chr12	7475353	7484610	state5	BTHF01_M49
chr12	7487786	7499536	state5	BTCH01_U01
chr12	7499536	7521192	state2	BTHF01_M15
chr12	7507845	7509154	state1	BTMA01_U03
chr12	7507845	7509154	state1	BTAR01_F01
chr12	7507845	7509154	state1	BTAR01_F02
chr12	7507845	7509154	state1	BTMI01_M01
chr12	7507845	7509154	state1	BTBC01_U01
chr12	7507845	7509154	state1	BTPA01_U05
chr12	7740477	7801355	state2	BTDB01_U02	Singleton
chr12	7896268	7944755	state2	BTHL01_M03
chr12	7926980	7958697	state2	BTHF01_M41
chr12	8065510	8087752	state2	BTHF01_M41
chr12	8085231	8087752	state2	BTEL01_M01
chr12	8357642	8362786	state2	BTHL01_F01
chr12	8357642	8362786	state2	BTHL01_M03
chr12	8617945	8625157	state6	BTHE01_U03	Singleton
chr12	11881817	11901833	state2	BTSA01_U01
chr12	11881817	11892553	state2	BTHL01_M03
chr12	12409870	12455883	state5	BTSA01_U02	Singleton
chr12	13434143	13444286	state5	BTME01_U02	Singleton
chr12	16098884	16178137	state2	BTSA01_U01
chr12	16098884	16178137	state2	BTEL01_M01
chr12	16098884	16178137	state2	BTEL01_U01
chr12	16110197	16137920	state2	BTHF01_M41
chr12	16130858	16148573	state2	BTMN01_M01
chr12	17161186	17165710	state5	BTMA01_U03	Singleton
chr12	17496615	17514165	state5	BTHF01_M29	Singleton
chr12	18118413	18214468	state2	BTSA01_U01	Singleton
chr12	19077892	19132446	state2	BTSA01_U01	Singleton
chr12	22779994	22786782	state2	BTMA01_U03	Singleton
chr12	23057671	23067946	state5	BTMT01_F02	Singleton
chr12	24218118	24245356	state5	BTMT01_F02	Singleton
chr12	24316318	24320778	state5	BTME01_U04	Singleton
chr12	24334687	24379751	state2	BTJE01_M01
chr12	24334687	24449103	state1	BTJE01_M02
chr12	24334687	24449103	state2	BTCH01_U01
chr12	24334687	24449103	state2	BTCH01_U02
chr12	24334687	24449103	state2	BTCH01_U03
chr12	24406892	24421483	state1	BTME01_U02
chr12	24406892	24418683	state2	BTMN01_F01
chr12	24406892	24421483	state1	BTMN01_M01
chr12	24406892	24421483	state2	BTBC01_U03
chr12	24406892	24421483	state2	BTPA01_U05
chr12	24411313	24413572	state2	BTME01_U01
chr12	24426284	24449103	state2	BTJE01_M01
chr12	24521077	24529988	state2	BTHL01_F02	Singleton
chr12	24541910	24603727	state2	BTFL01_M04	Singleton
chr12	26151850	26175886	state2	BTHF01_M48	Singleton
chr12	26269506	26305593	state2	BTSA01_U01	Singleton
chr12	28319821	28445243	state2	BTSA01_U01	Singleton
chr12	30865650	30875590	state5	BTMT01_F02	Singleton
chr12	32054331	32182960	state1	BTLM01_M02
chr12	32054331	32218347	state1	BTPO01_M01
chr12	32054331	32169693	state1	BTHF01_M03
chr12	32054331	32169693	state1	BTHF01_M09
chr12	32054331	32169693	state1	BTHF01_M24
chr12	32054331	32218347	state2	BTHF01_M33
chr12	32054331	32162911	state2	BTHF01_M38
chr12	32054331	32162911	state2	BTHF01_M39
chr12	32054331	32169693	state2	BTHF01_M48
chr12	32054331	32169693	state1	BTHF01_M49
chr12	32054331	32169693	state1	BTHF01_M50
chr12	32054331	32182960	state1	BTMT01_F01
chr12	32054331	32182960	state1	BTMT01_F02
chr12	32054331	32182960	state1	BTMT01_F03
chr12	32054331	32144594	state2	BTBK01_F03
chr12	32054331	32182960	state1	BTDF01_M03
chr12	32054331	32182960	state1	BTDF01_M05
chr12	32054331	32162911	state1	BTHE01_U04
chr12	32054331	32169693	state1	BTSA01_U02
chr12	32054331	32182960	state1	BTSA01_U04
chr12	32054331	32182960	state1	BTSA01_U05
chr12	32054331	32182960	state1	BTEL01_M01
chr12	32054331	32182960	state1	BTCH01_U02
chr12	32054331	32182960	state5	BTBC01_U03
chr12	32054331	32182960	state1	BTPA01_U01
chr12	32054331	32218347	state1	BTPA01_U03
chr12	32054331	32182960	state1	BTRO01_F02
chr12	32075095	32162911	state2	BTHF01_M37
chr12	32075095	32130128	state2	BTHF01_M46
chr12	32075095	32169693	state2	BTHF01_M53
chr12	32085852	32169693	state2	BTHF01_M26
chr12	32085852	32169693	state2	BTMN01_M01
chr12	32093771	32169693	state2	BTHF01_M15
chr12	32093771	32162911	state2	BTHF01_M42
chr12	32093771	32169693	state5	BTME01_U01
chr12	32160695	32169693	state2	BTHF01_M13
chr12	32160695	32169693	state2	BTHF01_M45
chr12	32160695	32182960	state2	BTAL01_F01
chr12	32160695	32182960	state2	BTMI01_M01
chr12	32160695	32169693	state2	BTCH01_U01
chr12	32160695	32182960	state2	BTCA01_U01
chr12	36311705	36317790	state5	BTHF01_M40	Singleton
chr12	37147674	37165098	state2	BTHF01_M33	Singleton
chr12	37340990	37499586	state2	BTHF01_M33
chr12	37408007	37460222	state2	BTSA01_U04
chr12	37892110	37920122	state2	BTHF01_M41
chr12	37892110	37916466	state2	BTHF01_M48
chr12	39098205	39114425	state5	BTME01_U03	Singleton
chr12	39922514	39934879	state2	BTAN01_U01	Singleton
chr12	40552377	40571928	state2	BTHF01_M41	Singleton
chr12	40650288	40661947	state5	BTMT01_F02	Singleton
chr12	40819605	40836479	state5	BTMT01_F02	Singleton
chr12	41938321	41952301	state2	BTBS01_M04	Singleton
chr12	42165370	42166657	state2	BTHL01_F02	Singleton
chr12	42171539	42183046	state2	BTHF01_M48	Singleton
chr12	42742472	42769193	state2	BTHF01_M41
chr12	42760473	42784397	state2	BTCH01_U02
chr12	43120350	43139063	state2	BTBK01_F01	Singleton
chr12	43164746	43196111	state2	BTHF01_M39
chr12	43164746	43193070	state2	BTHF01_M40
chr12	43164746	43196111	state2	BTDF01_M03
chr12	43164746	43196111	state2	BTHE01_U02
chr12	43164746	43196111	state2	BTAR01_F02
chr12	43164746	43196111	state2	BTAN01_U01
chr12	43164746	43196111	state2	BTKC01_U02
chr12	43164746	43193070	state2	BTKC01_U03
chr12	43164746	43196111	state2	BTKC01_U05
chr12	43170665	43196111	state2	BTHF01_M47
chr12	43170665	43196111	state2	BTKC01_U01
chr12	43483131	43487545	state5	BTBN01_U03	Singleton
chr12	43713198	43782426	state2	BTMI01_F01	Singleton
chr12	45046667	45073424	state2	BTPA02_M01
chr12	45046667	45085281	state2	BTHF01_M48
chr12	45046667	45073424	state2	BTSA01_U01
chr12	45046667	45073424	state2	BTSA01_U04
chr12	45046667	45073424	state2	BTTU_01
chr12	45215824	45253356	state2	BTHF01_M48	Singleton
chr12	45592235	45602704	state5	BTME01_U02	Singleton
chr12	45845824	45856108	state5	BTHF01_M46	Singleton
chr12	46070414	46078727	state5	BTHF01_M53	Singleton
chr12	46479282	46556055	state2	BTSA01_U01	Singleton
chr12	47284069	47296981	state5	BTBK01_F02	Singleton
chr12	48527163	48541495	state5	BTBK01_F03	Singleton
chr12	48807360	48825038	state2	BTHF01_M41	Singleton
chr12	49774328	49781954	state2	BTLM01_M04
chr12	49774328	49781954	state2	BTAN01_U01
chr12	50336166	50341464	state5	BTME01_U03	Singleton
chr12	50675045	50688520	state5	BTME01_U01	Singleton
chr12	50702283	50715278	state2	BTBU02_F02	Singleton
chr12	51409722	51425891	state2	BTHF01_M41	Singleton
chr12	51666295	51670786	state2	BTEL01_U01	Singleton
chr12	52088620	52106708	state2	BTHF01_M41	Singleton
chr12	52627591	52677949	state2	BTSA01_U01	Singleton
chr12	54472605	54475808	state5	BTME01_U03	Singleton
chr12	54504212	54513013	state5	BTME01_U04	Singleton
chr12	54522410	54528807	state5	BTME01_U04	Singleton
chr12	55109213	55118363	state5	BTMT01_F02	Singleton
chr12	55536605	55539219	state5	BTME01_U03	Singleton
chr12	55854598	55864379	state2	BTLI01_M05
chr12	55854598	55867003	state2	BTHF01_M40
chr12	55975820	55984775	state2	BTCA01_U04	Singleton
chr12	56767077	56796244	state2	BTHF01_M41	Singleton
chr12	57403232	57411159	state2	BTFL01_M04	Singleton
chr12	57465057	57498381	state2	BTEL01_U01	Singleton
chr12	57669251	57676394	state2	BTHF01_M48
chr12	57676394	57726741	state2	BTHF01_M33
chr12	57676394	57684714	state1	BTTU_01
chr12	57694076	57720361	state2	BTHF01_M12
chr12	57694076	57720361	state2	BTHF01_M19
chr12	57694076	57720361	state2	BTHF01_M25
chr12	57694076	57720361	state2	BTHF01_M31
chr12	57694076	57720361	state2	BTHF01_M32
chr12	57694076	57720361	state2	BTHF01_M35
chr12	57694076	57720361	state2	BTHF01_M43
chr12	57694076	57720361	state2	BTHF01_M52
chr12	57694076	57720361	state2	BTHF01_M54
chr12	57694076	57720361	state2	BTHF01_M55
chr12	57694076	57720361	state2	BTHL01_F02
chr12	57694076	57720361	state2	BTCA01_U01
chr12	57943842	57968051	state2	BTMR01_M02	Singleton
chr12	58016557	58022241	state5	BTMT01_F02	Singleton
chr12	58071071	58426901	state2	BTBS01_M01	Singleton
chr12	58510863	58525543	state2	BTHF01_M48	Singleton
chr12	59094252	59098551	state5	BTHF01_M14	Singleton
chr12	59904706	59923841	state5	BTCA01_U01	Singleton
chr12	60249706	60287659	state2	BTCC01_U03	Singleton
chr12	60591590	60620913	state2	BTHF01_M48	Singleton
chr12	60646198	60664504	state2	BTHF01_M29
chr12	60646198	60664504	state2	BTBK01_F03
chr12	60646198	60664504	state2	BTLI01_U01
chr12	60646198	60664504	state2	BTAL01_F01
chr12	60646198	60664504	state2	BTAL01_M01
chr12	60646198	60664504	state2	BTAR01_F01
chr12	60646198	60664504	state2	BTMI01_F01
chr12	60646198	60664504	state2	BTBC01_U03
chr12	60646198	60664504	state2	BTBN01_U03
chr12	60646198	60664504	state2	BTCA01_U04
chr12	60646198	60664504	state2	BTPA01_U04
chr12	60646198	60660005	state2	BTKC01_U01
chr12	60646198	60664504	state2	BTKC01_U04
chr12	60646198	60664504	state2	BTKC01_U05
chr12	60978040	60988538	state5	BTHF01_M48	Singleton
chr12	61193398	61295976	state2	BTHL01_M03
chr12	61212072	61236019	state2	BTSA01_U01
chr12	61234845	61250233	state1	BTMR01_M01
chr12	61368647	61396071	state2	BTMA01_U03
chr12	61368647	61396071	state2	BTLM01_M04
chr12	61368647	61396071	state2	BTLI01_M05
chr12	61375612	61396071	state2	BTFL01_M01
chr12	61395297	61407188	state2	BTCC01_U03
chr12	61395297	61407188	state2	BTMO01_U01
chr12	61606892	61620314	state2	BTHF01_M48	Singleton
chr12	61846247	61861424	state5	BTHF01_M32
chr12	61850615	61861424	state5	BTHF01_M19
chr12	61850615	61861424	state5	BTHF01_M52
chr12	62153910	62209996	state2	BTFL01_M01
chr12	62153910	62209996	state2	BTFL01_M02
chr12	62153910	62209996	state1	BTFL01_M03
chr12	62261185	62291071	state5	BTBK01_F01	Singleton
chr12	62486744	62503224	state2	BTHF01_M48	Singleton
chr12	63309146	63320268	state5	BTHF01_M14
chr12	63309146	63320268	state5	BTHF01_M25
chr12	63605323	63607824	state5	BTME01_U04	Singleton
chr12	63829910	63843842	state5	BTHF01_M06
chr12	63829910	63843842	state5	BTHF01_M21
chr12	63829910	63843842	state5	BTHF01_M46
chr12	64248798	64265529	state2	BTPO01_M01
chr12	64248798	64265529	state2	BTHF01_M27
chr12	64248798	64265529	state2	BTHF01_M33
chr12	64248798	64259063	state2	BTBU01_U01
chr12	64248798	64259063	state2	BTBU01_U03
chr12	64248798	64265529	state2	BTEL01_M01
chr12	64248798	64265529	state2	BTEL01_U01
chr12	64248798	64265529	state2	BTCH01_U01
chr12	64248798	64265529	state2	BTCH01_U03
chr12	64248798	64265529	state2	BTRO01_F02
chr12	64520128	64532990	state5	BTMT01_F02	Singleton
chr12	65107090	65131442	state5	BTKC01_U01	Singleton
chr12	65393400	65415610	state2	BTJE01_M02	Singleton
chr12	65750533	65755989	state5	BTBC01_U02	Singleton
chr12	66720215	66753950	state2	BTBU01_U01
chr12	66720215	66756970	state2	BTBU01_U02
chr12	66720215	66751540	state2	BTBU01_U03
chr12	67537603	67580258	state2	BTHF01_M04
chr12	67537603	67564989	state2	BTHF01_M06
chr12	67537603	67580258	state2	BTHF01_M07
chr12	67537603	67580258	state2	BTHF01_M13
chr12	67537603	67564989	state2	BTHF01_M15
chr12	67537603	67580258	state2	BTHF01_M37
chr12	67537603	67576208	state2	BTHF01_M39
chr12	67537603	67576208	state2	BTHF01_M45
chr12	67537603	67564989	state2	BTHF01_M46
chr12	67537603	67576208	state2	BTHF01_M47
chr12	67537603	67580258	state1	BTHF01_M50
chr12	67537603	67580258	state2	BTHF01_M53
chr12	67538730	67580258	state2	BTBS01_M01
chr12	67538730	67576208	state2	BTHF01_M24
chr12	67538730	67564989	state2	BTHF01_M44
chr12	67538730	67576208	state2	BTHF01_M52
chr12	67538730	67580258	state2	BTTU_01
chr12	67541227	67580258	state2	BTHF01_M26
chr12	67541227	67564989	state2	BTAR01_F02
chr12	68654965	68670912	state2	BTHF01_M48	Singleton
chr12	68749043	68755240	state2	BTEL01_M01
chr12	68749043	68755240	state2	BTEL01_U01
chr12	70363408	70392108	state1	BTCL01_M01
chr12	70363408	70458250	state1	BTLM01_M02
chr12	70363408	70458250	state1	BTBS01_M03
chr12	70363408	70392108	state1	BTJE01_M01
chr12	70363408	70458250	state1	BTJE01_M03
chr12	70363408	70458250	state1	BTHF01_M03
chr12	70363408	70458250	state1	BTHF01_M04
chr12	70363408	70458250	state1	BTHF01_M06
chr12	70363408	70392108	state1	BTHF01_M07
chr12	70363408	70392108	state1	BTHF01_M09
chr12	70363408	70392108	state1	BTHF01_M16
chr12	70363408	70458250	state1	BTHF01_M21
chr12	70363408	70392108	state1	BTHF01_M24
chr12	70363408	70458250	state1	BTHF01_M36
chr12	70363408	70392108	state1	BTHF01_M38
chr12	70363408	70392108	state1	BTHF01_M39
chr12	70363408	70392108	state1	BTHF01_M46
chr12	70363408	70392108	state1	BTHF01_M49
chr12	70363408	70620665	state1	BTHF01_M50
chr12	70363408	70392108	state1	BTMT01_M01
chr12	70363408	70458250	state1	BTME01_U01
chr12	70363408	70392108	state1	BTME01_U04
chr12	70363408	70458250	state1	BTHE01_U01
chr12	70363408	70392108	state1	BTHE01_U02
chr12	70363408	70392108	state1	BTHE01_U03
chr12	70363408	70458250	state1	BTLI01_U01
chr12	70363408	70458250	state1	BTLI01_U02
chr12	70363408	70458250	state1	BTAL01_M01
chr12	70363408	70392108	state1	BTAR01_F02
chr12	70363408	70458250	state1	BTKA01_U01
chr12	70363408	70458250	state1	BTAN01_U01
chr12	70363408	70392108	state1	BTBU01_U02
chr12	70363408	70458250	state1	BTBU01_U03
chr12	70363408	70458250	state1	BTBU02_M01
chr12	70363408	70458250	state5	BTCH01_U01
chr12	70363408	70458250	state1	BTCH01_U02
chr12	70363408	70458250	state1	BTBC01_U01
chr12	70363408	70458250	state1	BTBC01_U02
chr12	70363408	70392108	state1	BTBN01_U01
chr12	70363408	70458250	state1	BTBN01_U02
chr12	70363408	70458250	state1	BTBN01_U03
chr12	70363408	70392108	state1	BTPA01_U02
chr12	70363408	70458250	state1	BTPA01_U04
chr12	70376431	70435829	state2	BTBS01_M04
chr12	70392108	70435829	state5	BTHF01_M35
chr12	70417334	70458250	state1	BTLM01_M04
chr12	70417334	70458250	state1	BTFL01_M01
chr12	70417334	70458250	state1	BTFL01_M03
chr12	70417334	70458250	state1	BTMR01_M01
chr12	70417334	70458250	state1	BTHL01_F01
chr12	70417334	70458250	state1	BTDF01_M03
chr12	70417334	70458250	state1	BTHE01_U05
chr12	70417334	70458250	state1	BTSA01_U05
chr12	70417334	70458250	state1	BTMN01_F01
chr12	70417334	70458250	state1	BTMO01_U01
chr12	70417334	70458250	state1	BTEL01_M01
chr12	70417334	70458250	state1	BTEL01_U02
chr12	70417334	70458250	state1	BTCA01_U02
chr12	70417334	70458250	state1	BTCA01_U04
chr12	70417334	70458250	state1	BTPA01_U01
chr12	70417334	70458250	state1	BTPA01_U03
chr12	70417334	70458250	state1	BTKC01_U03
chr12	70426762	70488515	state1	BTCA01_U05
chr12	70435829	70458250	state1	BTCL01_M01
chr12	70435829	70809607	state1	BTJE01_M01
chr12	70435829	70458250	state1	BTHF01_M07
chr12	70435829	70569888	state1	BTHF01_M09
chr12	70435829	70770721	state2	BTHF01_M15
chr12	70435829	70458250	state1	BTHF01_M16
chr12	70435829	70458250	state1	BTHF01_M24
chr12	70435829	70645065	state2	BTHF01_M26
chr12	70435829	70458250	state1	BTHF01_M38
chr12	70435829	70458250	state1	BTHF01_M39
chr12	70435829	70620665	state2	BTHF01_M42
chr12	70435829	70458250	state1	BTHF01_M46
chr12	70435829	70564073	state2	BTHF01_M48
chr12	70435829	70569888	state1	BTHF01_M49
chr12	70435829	70458250	state1	BTMT01_M01
chr12	70435829	70458250	state1	BTBK01_F01
chr12	70435829	70458250	state2	BTBK01_F02
chr12	70435829	70458250	state1	BTBK01_F03
chr12	70435829	70458250	state1	BTBK01_M01
chr12	70435829	70458250	state1	BTME01_U02
chr12	70435829	70458250	state1	BTME01_U03
chr12	70435829	70458250	state1	BTME01_U04
chr12	70435829	70458250	state1	BTDF01_M05
chr12	70435829	70569888	state1	BTHE01_U02
chr12	70435829	70620665	state1	BTHE01_U03
chr12	70435829	70458250	state1	BTHE01_U04
chr12	70435829	70620665	state1	BTSA01_U01
chr12	70435829	70458250	state1	BTSA01_U02
chr12	70435829	70809607	state1	BTAR01_F02
chr12	70435829	70458250	state1	BTBU01_U02
chr12	70435829	70770721	state2	BTCH01_U03
chr12	70435829	70458250	state1	BTBC01_U03
chr12	70435829	70618867	state1	BTBN01_U01
chr12	70435829	70458250	state1	BTPA01_U02
chr12	70458250	70516708	state2	BTMA01_U03
chr12	70483913	70770721	state2	BTJE01_M02
chr12	70492340	70564073	state2	BTHF01_M06
chr12	70492340	70564073	state2	BTHF01_M07
chr12	70492340	70564073	state2	BTHF01_M13
chr12	70492340	70569888	state2	BTHF01_M16
chr12	70492340	70516708	state2	BTHF01_M37
chr12	70492340	70564073	state2	BTHF01_M39
chr12	70492340	70564073	state2	BTHF01_M46
chr12	70492340	70564073	state2	BTHF01_M47
chr12	70492340	70516708	state2	BTHF01_M52
chr12	70492340	70564073	state2	BTHF01_M53
chr12	70492340	70569888	state1	BTMT01_M01
chr12	70492340	70564073	state2	BTME01_U04
chr12	70502845	70516708	state2	BTHF01_M38
chr12	70502845	70770721	state2	BTHE01_U04
chr12	70502845	70770721	state2	BTBC01_U03
chr12	70502845	70809607	state2	BTCA01_U05
chr12	70510049	70516708	state2	BTHF01_M04
chr12	70595321	70618867	state1	BTHF01_M09
chr12	70595321	70620665	state1	BTHF01_M49
chr12	70595321	70809607	state1	BTMT01_M01
chr12	70595321	70620665	state1	BTHE01_U02
chr12	70595321	70618867	state1	BTSA01_U02
chr12	70613749	70770721	state2	BTHF01_M47
chr12	70613749	70670517	state2	BTME01_U03
chr12	70613749	70670517	state5	BTBC01_U02
chr12	70613749	70620665	state5	BTBN01_U02
chr12	70645065	70787559	state2	BTLM01_M01
chr12	70645065	70809607	state1	BTPO01_M01
chr12	70645065	70770721	state2	BTHF01_M08
chr12	70645065	70770721	state2	BTHF01_M11
chr12	70645065	70809607	state2	BTHF01_M32
chr12	70645065	70809607	state1	BTHF01_M43
chr12	70645065	70809607	state1	BTHF01_M55
chr12	70645065	70809607	state1	BTDF01_M02
chr12	70645065	70776064	state2	BTHE01_U05
chr12	70645065	70770721	state2	BTSA01_U02
chr12	70645065	70770721	state1	BTBU01_U02
chr12	70645065	70770721	state2	BTBN01_U01
chr12	70645065	70809607	state1	BTPA01_U03
chr12	70645065	70809607	state1	BTRO01_F02
chr12	70670517	70789980	state2	BTLM01_M04
chr12	70670517	70776064	state2	BTBS01_M03
chr12	70670517	70770721	state2	BTHF01_M29
chr12	70670517	70809607	state2	BTHF01_M40
chr12	70670517	70776064	state2	BTDF01_M04
chr12	70670517	70770721	state2	BTLI01_U01
chr12	70670517	71032212	state5	BTBU02_M01
chr12	70670517	70789980	state2	BTCA01_U02
chr12	70707984	70723087	state5	BTMT01_F01
chr12	70720709	70809607	state2	BTHF01_M19
chr12	70720709	70770721	state2	BTHF01_M22
chr12	70720709	70809607	state1	BTHF01_M31
chr12	70720709	70770721	state2	BTKA01_U01
chr12	70720709	70776064	state2	BTPA01_U04
chr12	70723087	70809607	state2	BTHF01_M01
chr12	70723087	70770721	state2	BTHF01_M12
chr12	70723087	70809607	state2	BTHF01_M33
chr12	70723087	70809607	state2	BTHF01_M54
chr12	70723087	70789980	state2	BTSA01_U05
chr12	70761641	70776064	state5	BTME01_U03
chr12	70848277	71084211	state1	BTMA01_U03
chr12	70848277	71084211	state1	BTBS01_M01
chr12	70848277	71173494	state1	BTJE01_M01
chr12	70848277	71071288	state2	BTHF01_M15
chr12	70848277	71032212	state1	BTHF01_M31
chr12	70848277	71032212	state2	BTHF01_M33
chr12	70848277	71084211	state1	BTHF01_M43
chr12	70848277	71084211	state1	BTHF01_M55
chr12	70848277	71084211	state1	BTDF01_M02
chr12	70848277	71173494	state1	BTAR01_F02
chr12	70848277	71084211	state1	BTCA01_U02
chr12	70848277	71084211	state1	BTCA01_U04
chr12	70848277	71084211	state1	BTPA01_U03
chr12	70848277	71084211	state1	BTKC01_U01
chr12	71032212	71613636	state1	BTPO01_M01
chr12	71032212	71173494	state1	BTMT01_M01
chr12	71071288	71173494	state1	BTHE01_U01
chr12	71071288	71173494	state1	BTCH01_U03
chr12	71215771	71274536	state2	BTLM01_M01
chr12	71215771	71244186	state1	BTLM01_M04
chr12	71215771	71244186	state2	BTBS01_M03
chr12	71215771	71274536	state5	BTME01_U01
chr12	71215771	71274536	state2	BTSA01_U02
chr12	71215771	71274536	state2	BTSA01_U05
chr12	71215771	71244186	state1	BTCA01_U02
chr12	71215771	71244186	state2	BTPA01_U01
chr12	71215771	71244186	state1	BTPA01_U03
chr12	71224710	71274536	state5	BTBC01_U03
chr12	71239369	71617637	state1	BTFL01_M01
chr12	71239369	71274536	state1	BTMR01_M01
chr12	71244186	71274536	state5	BTHF01_M39
chr12	71244186	71274536	state1	BTHF01_M44
chr12	71244186	71274536	state1	BTME01_U04
chr12	71268774	71688525	state5	BTCL01_M01
chr12	71268774	71617637	state5	BTLM01_M02
chr12	71268774	71899472	state5	BTPA02_M01
chr12	71268774	71453071	state5	BTHF01_M35
chr12	71268774	71553800	state5	BTHF01_M38
chr12	71268774	71613636	state1	BTDF01_M03
chr12	71268774	71613636	state1	BTDF01_M05
chr12	71268774	71617637	state1	BTHL01_F02
chr12	71268774	72063255	state5	BTMN01_M01
chr12	71268774	71494540	state5	BTMI01_F01
chr12	71268774	71461079	state5	BTMI01_M01
chr12	71268774	71461079	state5	BTKA01_U01
chr12	71268774	72042304	state5	BTMO01_U01
chr12	71268774	71617637	state1	BTHL01_M03
chr12	71268774	71613636	state1	BTEL01_M01
chr12	71268774	71461079	state5	BTBC01_U01
chr12	71440002	71461079	state5	BTMA01_U03
chr12	71440002	71610662	state5	BTBS01_M02
chr12	71440002	71617637	state5	BTBS01_M04
chr12	71440002	71613636	state1	BTFL01_M02
chr12	71440002	71613636	state1	BTFL01_M04
chr12	71440002	72042304	state5	BTJE01_M03
chr12	71440002	71613636	state1	BTHF01_M01
chr12	71440002	71613636	state1	BTHF01_M04
chr12	71440002	71613636	state1	BTHF01_M12
chr12	71440002	71613636	state1	BTHF01_M14
chr12	71440002	71688525	state1	BTHF01_M20
chr12	71440002	71688525	state1	BTHF01_M23
chr12	71440002	71613636	state1	BTHF01_M24
chr12	71440002	71613636	state1	BTHF01_M25
chr12	71440002	71553800	state2	BTHF01_M26
chr12	71440002	71613636	state1	BTHF01_M27
chr12	71440002	71613636	state1	BTHF01_M30
chr12	71440002	71613636	state1	BTHF01_M31
chr12	71440002	71613636	state1	BTHF01_M32
chr12	71440002	71613636	state1	BTHF01_M37
chr12	71440002	71743591	state1	BTHF01_M43
chr12	71440002	71613636	state1	BTHF01_M45
chr12	71440002	71613636	state1	BTHF01_M47
chr12	71440002	71494540	state2	BTHF01_M50
chr12	71440002	71613636	state1	BTHF01_M52
chr12	71440002	71613636	state1	BTHF01_M53
chr12	71440002	71613636	state1	BTHF01_M54
chr12	71440002	72042304	state1	BTDB01_U02
chr12	71440002	71613636	state1	BTHE01_U01
chr12	71440002	71919682	state5	BTHE01_U03
chr12	71440002	71613636	state1	BTHE01_U04
chr12	71440002	71613636	state5	BTLI01_U02
chr12	71440002	71613636	state1	BTAR01_F01
chr12	71440002	71613636	state1	BTAR01_F02
chr12	71440002	71613636	state1	BTAN01_U01
chr12	71440002	71613636	state1	BTBU01_U02
chr12	71440002	71613636	state1	BTBU01_U03
chr12	71440002	71613636	state1	BTEL01_U01
chr12	71440002	71613636	state1	BTCH01_U03
chr12	71440002	71613636	state1	BTCA01_U02
chr12	71440002	71613636	state1	BTCA01_U04
chr12	71440002	71613636	state1	BTPA01_U03
chr12	71440002	71613636	state1	BTPA01_U04
chr12	71440002	71453071	state1	BTKC01_U03
chr12	71440002	71617637	state1	BTRO01_F02
chr12	71443906	72042304	state5	BTLM01_M01
chr12	71453071	71617637	state2	BTHF01_M07
chr12	71453071	71925237	state2	BTHF01_M15
chr12	71461079	71743591	state2	BTHF01_M11
chr12	71461079	71613636	state1	BTHF01_M19
chr12	71461079	72042304	state1	BTHF01_M29
chr12	71461079	71610662	state2	BTHF01_M33
chr12	71461079	71613636	state1	BTHF01_M55
chr12	71461079	71613636	state1	BTMT01_F01
chr12	71461079	71613636	state1	BTMT01_M01
chr12	71461079	71613636	state1	BTMT01_F03
chr12	71461079	71613636	state1	BTME01_U01
chr12	71461079	71613636	state1	BTME01_U03
chr12	71461079	71613636	state1	BTME01_U04
chr12	71461079	71613636	state1	BTLI01_U01
chr12	71461079	71613636	state1	BTCA01_U05
chr12	71494540	71688525	state5	BTDF01_M04
chr12	71553800	71617637	state5	BTCH01_U02
chr12	71688525	71820348	state5	BTLI01_M05
chr12	71688525	72042304	state1	BTFL01_M04
chr12	71688525	72042304	state1	BTHF01_M01
chr12	71688525	72042304	state1	BTHF01_M12
chr12	71688525	72042304	state1	BTHF01_M19
chr12	71688525	72042304	state1	BTHF01_M54
chr12	71688525	71919682	state5	BTME01_U03
chr12	71688525	71820348	state1	BTDF01_M03
chr12	71688525	71820348	state1	BTDF01_M05
chr12	71688525	72063255	state5	BTCA01_U04
chr12	71743591	71925237	state2	BTHF01_M16
chr12	71743591	72042304	state5	BTLI01_U02
chr12	71743591	72016965	state5	BTMI01_F01
chr12	71743591	72016965	state5	BTKA01_U01
chr12	71743591	72063255	state5	BTPA01_U03
chr12	71782049	72042304	state1	BTAR01_F01
chr12	71820348	71949321	state5	BTCC01_U03
chr12	71820348	72123747	state1	BTPO01_M01
chr12	71820348	71934303	state5	BTHF01_M39
chr12	71820348	72042304	state1	BTHF01_M55
chr12	71820348	71949321	state1	BTMT01_F01
chr12	71820348	72063255	state1	BTMT01_F03
chr12	71820348	72042304	state1	BTME01_U01
chr12	71820348	72042304	state1	BTME01_U04
chr12	71820348	72042304	state1	BTAR01_F02
chr12	71820348	72042304	state1	BTAN01_U01
chr12	71820348	71934303	state5	BTKC01_U03
chr12	71899472	72016965	state5	BTBS01_M02
chr12	71899472	72016965	state5	BTBS01_M03
chr12	71899472	71934303	state5	BTFL01_M03
chr12	71899472	72042304	state1	BTHF01_M31
chr12	71899472	72042304	state1	BTHF01_M32
chr12	71899472	72042304	state1	BTHF01_M43
chr12	71899472	72063255	state1	BTHL01_F02
chr12	71899472	72016965	state1	BTLI01_U01
chr12	71899472	71920937	state2	BTSA01_U03
chr12	71899472	72063255	state1	BTHL01_M03
chr12	71899472	71949321	state1	BTEL01_M01
chr12	71899472	71949321	state1	BTEL01_U01
chr12	71899472	72016965	state1	BTCH01_U03
chr12	71899472	72042304	state1	BTRO01_F02
chr12	71919682	71949321	state1	BTMT01_M01
chr12	71919682	72042304	state5	BTBK01_F02
chr12	71919682	72042304	state1	BTDF01_M03
chr12	71919682	72042304	state1	BTDF01_M05
chr12	71919682	71934303	state5	BTHE01_U05
chr12	71941440	72016965	state1	BTFL01_M01
chr12	71941440	72016965	state1	BTFL01_M02
chr12	71941440	72016965	state1	BTHF01_M04
chr12	71941440	72016965	state1	BTHF01_M14
chr12	71941440	72016965	state1	BTHF01_M20
chr12	71941440	72016965	state1	BTHF01_M23
chr12	71941440	72016965	state1	BTHF01_M24
chr12	71941440	72016965	state1	BTHF01_M25
chr12	71941440	72016965	state1	BTHF01_M27
chr12	71941440	72016965	state1	BTHF01_M30
chr12	71941440	72016965	state1	BTHF01_M45
chr12	71941440	72016965	state1	BTHF01_M47
chr12	71941440	72016965	state1	BTHF01_M52
chr12	71941440	72016965	state1	BTHF01_M53
chr12	71941440	72042304	state1	BTHE01_U01
chr12	71941440	72042304	state1	BTHE01_U04
chr12	71941440	72016965	state1	BTBU01_U03
chr12	71941440	72063255	state5	BTCA01_U02
chr12	71941440	72016965	state1	BTCA01_U05
chr12	71941440	72016965	state1	BTPA01_U04
chr12	72040735	72058027	state1	BTHF01_M49
chr12	72063255	72123747	state2	BTJE01_M02
chr12	72063255	72077746	state5	BTCH01_U03
chr12	72073378	72123747	state2	BTJE01_M01
chr12	72073378	72123747	state2	BTHL01_F01
chr12	72073378	72123747	state2	BTBN01_U03
chr12	72073378	72123747	state2	BTCA01_U05
chr12	72077746	72123747	state2	BTBS01_M03
chr12	72077746	72123747	state2	BTBK01_F01
chr12	72077746	72123747	state2	BTBK01_M01
chr12	72077746	72123747	state1	BTRO01_F02
chr12	72084609	72123747	state2	BTFL01_M02
chr12	72084609	72123747	state2	BTHF01_M07
chr12	72084609	72123747	state2	BTHF01_M14
chr12	72084609	72123747	state1	BTMR01_M01
chr12	72084609	72123747	state2	BTHF01_M20
chr12	72084609	72123747	state2	BTHF01_M25
chr12	72084609	72123747	state2	BTHF01_M27
chr12	72084609	72123747	state2	BTHF01_M28
chr12	72084609	72123747	state2	BTHF01_M33
chr12	72084609	72123747	state2	BTHF01_M35
chr12	72084609	72123747	state2	BTHF01_M37
chr12	72084609	72123747	state2	BTHF01_M38
chr12	72084609	72123747	state2	BTHF01_M40
chr12	72084609	72123747	state2	BTHF01_M41
chr12	72084609	72123747	state1	BTHF01_M44
chr12	72084609	72123747	state2	BTHF01_M45
chr12	72084609	72123747	state2	BTHF01_M53
chr12	72084609	72123747	state2	BTHL01_F02
chr12	72084609	72123747	state2	BTLI01_U01
chr12	72084609	72123747	state1	BTAR01_F01
chr12	72084609	72123747	state2	BTBU01_U01
[truncated: 7,945 more rows]

## Sheet: Table S5
CNVR_id	Chr	Start	End	Length_of_CNVr	Number_of_samples	Frequency	Frq>0.05	Breed_id	Number_of_samples_displaying CNVR
CNVr4	chr1	9914773	9917417	2644	3	0.0201342	no	MT	3
CNVr5	chr1	9987750	9997599	9849	4	0.0268456	no	MT	2	PA	2
CNVr9	chr1	11757745	11767713	9968	6	0.0402685	no	BS	1	HL	1	PA	2	MT	1	HF	1
CNVr18	chr1	15265809	15296426	30617	2	0.0134228	no	HF	2
CNVr19	chr1	16017165	16023240	6075	13	0.0872483	yes	BN	1	AR	1	CC	1	FL	1	HF	9
CNVr27	chr1	24980365	25005190	24825	2	0.0134228	no	EL	2
CNVr28	chr1	25205821	25221464	15643	2	0.0134228	no	BS	2
CNVr30	chr1	26667745	26795651	127906	6	0.0402685	no	HL	1	BU	1	AR	2	ME	1	HF	1
CNVr31	chr1	27348160	27357510	9350	2	0.0134228	no	CH	1	MN	1
CNVr32	chr1	27460341	27491853	31512	3	0.0201342	no	HL	1	CA	1	RO	1
CNVr41	chr1	32134740	32142914	8174	7	0.0469799	no	EL	1	BK	2	MA	1	SA	2	BU	1
CNVr42	chr1	32441481	32478839	37358	2	0.0134228	no	AR	2
CNVr43	chr1	32596343	32606267	9924	3	0.0201342	no	SA	1	DB	1	MN	1
CNVr53	chr1	37852859	37857734	4875	2	0.0134228	no	SA	1	DB	1
CNVr57	chr1	40026506	40068132	41626	2	0.0134228	no	HL	1	SA	1
CNVr61	chr1	40946081	40967217	21136	8	0.0536913	yes	MI	1	BS	1	MN	1	LI	1	AR	1	DB	1	HF	2
CNVr64	chr1	42125128	42190693	65565	7	0.0469799	no	HE	1	AN	1	CH	2	SA	2	JE	1
CNVr65	chr1	42253560	42266979	13419	4	0.0268456	no	HE	1	CH	2	SA	1
CNVr79	chr1	50610120	50616366	6246	3	0.0201342	no	AR	2	FL	1
CNVr86	chr1	52114056	52122517	8461	8	0.0536913	yes	TU	1	BN	2	CA	1	SA	2	FL	1	HF	1
CNVr91	chr1	56588085	56598694	10609	2	0.0134228	no	PA	1	CA	1
CNVr93	chr1	57307978	57309523	1545	2	0.0134228	no	BK	2
CNVr101	chr1	63055840	63067451	11611	3	0.0201342	no	JE	2	PA	1
CNVr107	chr1	70749256	70782268	33012	4	0.0268456	no	MT	1	SA	2	BU	1
CNVr108	chr1	70886534	70968244	81710	8	0.0536913	yes	EL	1	BS	1	TU	1	MO	1	BU	2	AR	1	DB	1
CNVr109	chr1	72760488	72776376	15888	2	0.0134228	no	HL	1	SA	1
CNVr110	chr1	72862131	72931620	69489	3	0.0201342	no	EL	1	HL	1	SA	1
CNVr111	chr1	73123910	73239166	115256	3	0.0201342	no	CA	3
CNVr113	chr1	75993310	76058796	65486	11	0.0738255	yes	MT	1	PA	1	DB	1	HF	8
CNVr118	chr1	83218713	83238102	19389	35	0.234899	yes	DF	4	HL	2	PA	1	MN	1	MA	1	AL	1	BU	1	BK	2	DB	1	SA	3	KA	1	HE	4	ME	1	MR	2	BN	1	LI	2	MT	1	RO	1	KC	5
CNVr120	chr1	88078936	88103446	24510	5	0.033557	no	MO	1	SA	1	DB	1	MN	1	BU	1
CNVr123	chr1	91162072	91224101	62029	2	0.0134228	no	HF	2
CNVr125	chr1	93324003	93436345	112342	4	0.0268456	no	HF	4
CNVr126	chr1	93730576	93819471	88895	94	0.630872	yes	DF	3	HL	3	BU	4	MR	2	CA	4	HE	4	MI	1	CL	1	ME	4	JE	1	TU	1	BN	3	CH	2	KC	5	BS	1	MT	2	MN	1	LM	1	AL	1	PA	5	AR	2
CNVr127	chr1	93949896	94357120	407224	11	0.0738255	yes	HF	11
CNVr128	chr1	94728698	94745360	16662	2	0.0134228	no	EL	1	BU	1
CNVr129	chr1	95378415	95382456	4041	2	0.0134228	no	DF	1	AL	1
CNVr130	chr1	95472704	95557789	85085	2	0.0134228	no	EL	1	SA	1
CNVr133	chr1	103154830	103168693	13863	2	0.0134228	no	DF	1	AN	1
CNVr135	chr1	103251870	103275245	23375	2	0.0134228	no	CC	1	SA	1
CNVr137	chr1	103879978	103900686	20708	2	0.0134228	no	MO	1	HL	1
CNVr138	chr1	104244944	104268504	23560	2	0.0134228	no	BU	1	HF	1
CNVr141	chr1	105108951	105137775	28824	7	0.0469799	no	DF	1	MA	1	BC	2	HE	1	BU	1	HL	1
CNVr142	chr1	105541362	105603997	62635	3	0.0201342	no	BU	1	FL	2
CNVr144	chr1	106313737	106400046	86309	2	0.0134228	no	FL	1	HF	1
CNVr145	chr1	107471401	107518233	46832	2	0.0134228	no	MT	2
CNVr146	chr1	113220450	113244208	23758	3	0.0201342	no	HE	1	LM	1	RO	1
CNVr152	chr1	120815492	120857284	41792	6	0.0402685	no	EL	1	CC	1	SA	1	RO	1	BU	2
CNVr158	chr1	124384563	124420643	36080	19	0.127517	yes	FL	1	HF	18
CNVr163	chr1	129156447	129170050	13603	2	0.0134228	no	DF	1	HF	1
CNVr166	chr1	133830754	133990748	159994	2	0.0134228	no	SA	1	HF	1
CNVr168	chr1	136840320	136877884	37564	2	0.0134228	no	SA	1	DB	1
CNVr169	chr1	138754111	138781091	26980	4	0.0268456	no	BC	1	CA	2	RO	1
CNVr172	chr1	140239275	140281102	41827	2	0.0134228	no	AL	1	MN	1
CNVr177	chr1	158133574	158181356	47782	2	0.0134228	no	MI	1	CL	1
CNVr178	chr10	6391	238014	231623	6	0.0402685	no	KA	1	ME	1	SA	2	PA	1	MN	1
CNVr179	chr10	1513505	1581971	68466	5	0.033557	no	LM	2	MI	1	HF	2
CNVr186	chr10	6268796	6288477	19681	10	0.0671141	yes	DF	1	JE	2	BN	2	LI	1	MT	1	FL	1	HF	2
CNVr187	chr10	6864267	6871209	6942	2	0.0134228	no	BU	1	AR	1
CNVr191	chr10	9156800	9210335	53535	2	0.0134228	no	EL	1	SA	1
CNVr192	chr10	10571960	10590763	18803	3	0.0201342	no	EL	1	MT	1	SA	1
CNVr194	chr10	12534362	12620396	86034	3	0.0201342	no	HL	1	SA	2
CNVr197	chr10	16662635	16665097	2462	4	0.0268456	no	BS	2	ME	1	MN	1
CNVr198	chr10	17775153	17786983	11830	3	0.0201342	no	LM	2	JE	1
CNVr199	chr10	18109565	18120706	11141	2	0.0134228	no	HF	2
CNVr202	chr10	21490701	21513571	22870	2	0.0134228	no	HL	1	SA	1
CNVr204	chr10	22208187	22434937	226750	9	0.0604027	yes	MO	1	BC	1	PA	1	HE	3	MT	2	SA	1
CNVr205	chr10	22637908	25303984	2666076	138	0.926174	yes	DF	4	CC	1	HL	3	PA	6	MR	2	CA	4	KA	1	BK	4	BC	3	JE	3	TU	1	BN	3	CH	3	AN	1	MA	1	PO	1	KC	5	MO	1	BS	4	MT	4	CL	1
CNVr206	chr10	25439642	25561945	122303	5	0.033557	no	HE	2	BS	1	JE	1	HF	1
CNVr207	chr10	27061809	27095664	33855	5	0.033557	no	AN	1	BC	1	DB	1	HF	2
CNVr209	chr10	27565890	27570949	5059	4	0.0268456	no	KC	4
CNVr210	chr10	27637415	27659286	21871	11	0.0738255	yes	MR	1	BK	3	ME	1	HE	3	BU	1	FL	1	HF	1
CNVr212	chr10	27861287	27871905	10618	2	0.0134228	no	AL	1	BC	1
CNVr216	chr10	33086339	33098354	12015	2	0.0134228	no	HE	1	KA	1
CNVr221	chr10	38626593	38645093	18500	2	0.0134228	no	BK	1	ME	1
CNVr222	chr10	38829440	38850797	21357	7	0.0469799	no	HE	2	EL	1	CH	2	BU	1	ME	1
CNVr229	chr10	41580124	41596729	16605	17	0.114094	yes	BK	1	BC	2	JE	1	CH	1	SA	2	CA	1	DB	1	HF	8
CNVr230	chr10	42098339	42137031	38692	15	0.100671	yes	HF	15
CNVr237	chr10	45564676	45570837	6161	2	0.0134228	no	EL	2
CNVr241	chr10	51502722	51554432	51710	2	0.0134228	no	MO	1	RO	1
CNVr244	chr10	55590547	55621677	31130	3	0.0201342	no	ME	1	MT	2
CNVr247	chr10	60195930	60218145	22215	18	0.120805	yes	MO	1	BS	1	BU	1	LM	1	PA	2	AR	1	HF	2	KA	1	MR	1	ME	2	CH	1	SA	1	LI	1	KC	2
CNVr251	chr10	65905907	65954019	48112	3	0.0201342	no	EL	2	SA	1
CNVr255	chr10	70816340	70878349	62009	7	0.0469799	no	EL	1	ME	1	MN	2	SA	1	HL	1	RO	1
CNVr258	chr10	73254059	73287822	33763	2	0.0134228	no	EL	1	RO	1
CNVr259	chr10	74712863	74718317	5454	2	0.0134228	no	HE	1	BK	1
CNVr262	chr10	77610454	77627272	16818	12	0.0805369	yes	DF	1	MN	1	PA	1	HF	9
CNVr263	chr10	77969794	78114917	145123	2	0.0134228	no	SA	1	HF	1
CNVr264	chr10	78880133	78905418	25285	10	0.0671141	yes	AN	1	FL	1	HF	8
CNVr265	chr10	79106293	79181522	75229	2	0.0134228	no	SA	1	HF	1
CNVr271	chr10	87839344	87904817	65473	9	0.0604027	yes	EL	2	MI	1	BK	1	AL	2	CA	1	DF	1	HF	1
CNVr274	chr10	92398284	92405137	6853	2	0.0134228	no	LI	1	SA	1
CNVr275	chr10	93620460	93670999	50539	2	0.0134228	no	EL	2
CNVr279	chr10	96322487	96350765	28278	2	0.0134228	no	HF	2
CNVr285	chr10	97356070	97367811	11741	7	0.0469799	no	FL	1	HF	6
CNVr291	chr11	436312	442731	6419	13	0.0872483	yes	PA	1	HF	12
CNVr296	chr11	4945047	5069622	124575	2	0.0134228	no	MT	1	AR	1
CNVr301	chr11	16505819	16568923	63104	2	0.0134228	no	DF	2
CNVr310	chr11	28946979	28974406	27427	2	0.0134228	no	ME	1	MN	1
CNVr319	chr11	38108971	38128226	19255	2	0.0134228	no	EL	1	BU	1
CNVr320	chr11	39158682	39177211	18529	4	0.0268456	no	DB	1	HF	3
CNVr322	chr11	39880479	39934801	54322	21	0.14094	yes	BC	1	JE	1	HF	19
CNVr336	chr11	51503959	51539073	35114	2	0.0134228	no	HF	2
CNVr337	chr11	51575285	51582366	7081	2	0.0134228	no	BU	2
CNVr339	chr11	51757454	51775258	17804	5	0.033557	no	CC	1	HL	1	SA	1	HF	2
CNVr340	chr11	52750944	52765633	14689	4	0.0268456	no	LI	1	PA	1	MN	2
CNVr341	chr11	52985065	53002043	16978	2	0.0134228	no	LI	1	SA	1
CNVr346	chr11	56419017	56543833	124816	9	0.0604027	yes	HE	2	DF	3	JE	2	HF	2
CNVr349	chr11	58332650	58415754	83104	8	0.0536913	yes	EL	2	MO	1	MN	1	SA	2	HF	2
CNVr354	chr11	61155733	61176781	21048	2	0.0134228	no	HL	2
CNVr355	chr11	61504804	61528533	23729	2	0.0134228	no	CA	2
CNVr360	chr11	69284331	69342635	58304	6	0.0402685	no	MO	1	ME	1	SA	1	DB	2	HL	1
CNVr361	chr11	69357111	69374266	17155	7	0.0469799	no	CA	1	KC	4	HF	2
CNVr365	chr11	75145435	75246523	101088	2	0.0134228	no	CC	1	BU	1
CNVr370	chr11	78633471	78679962	46491	3	0.0201342	no	MR	1	HL	1	SA	1
CNVr371	chr11	78915427	78967140	51713	3	0.0201342	no	MT	1	AR	1	SA	1
CNVr377	chr11	83744298	83746503	2205	6	0.0402685	no	KA	1	HF	5
CNVr378	chr11	84142746	84292975	150229	3	0.0201342	no	MO	1	CH	2
CNVr379	chr11	84731011	84741728	10717	4	0.0268456	no	KA	1	HL	2	AR	1
CNVr380	chr11	84766258	84772952	6694	2	0.0134228	no	BS	1	HF	1
CNVr384	chr11	93430708	93467609	36901	11	0.0738255	yes	BN	2	EL	2	JE	1	LM	2	KC	4
CNVr386	chr11	93527989	93576288	48299	12	0.0805369	yes	EL	1	LM	2	HE	1	CH	1	BU	1	CA	1	PO	1	KC	3	HF	1
CNVr395	chr11	102453885	102467509	13624	2	0.0134228	no	HF	2
CNVr398	chr11	103797685	103878529	80844	2	0.0134228	no	DB	1	HF	1
CNVr400	chr11	104215432	104275982	60550	3	0.0201342	no	CC	1	BU	1	HF	1
CNVr401	chr11	105770806	105798047	27241	4	0.0268456	no	BC	1	AR	1	HF	2
CNVr402	chr11	106291424	106361843	70419	2	0.0134228	no	CC	1	AN	1
CNVr406	chr12	6351	11691	5340	4	0.0268456	no	HE	1	BK	1	JE	1	FL	1
CNVr407	chr12	613262	631466	18204	4	0.0268456	no	PO	1	HF	3
CNVr409	chr12	851956	854270	2314	4	0.0268456	no	AL	1	CA	1	AR	1	HF	1
CNVr410	chr12	934425	947661	13236	28	0.187919	yes	DF	2	BS	2	MA	1	AL	1	PA	2	MR	1	HE	2	HF	5	BK	2	BC	1	JE	1	BN	1	PO	1	MT	3	FL	1	DB	1	KC	1
CNVr411	chr12	1162140	1185172	23032	14	0.0939597	yes	ME	1	MA	1	BC	1	JE	1	CA	1	BN	3	AR	1	BU	1	FL	1	PA	1	SA	2
CNVr412	chr12	2186924	2202713	15789	4	0.0268456	no	HE	1	AL	1	PA	1	FL	1
CNVr414	chr12	3848253	3862537	14284	2	0.0134228	no	SA	2
CNVr418	chr12	6195101	6198089	2988	2	0.0134228	no	DF	1	HF	1
CNVr419	chr12	6758418	6807186	48768	2	0.0134228	no	EL	1	HL	1
CNVr422	chr12	7469740	7521192	51452	11	0.0738255	yes	MI	1	BC	1	MA	1	CH	1	PA	1	AR	2	HF	4
CNVr424	chr12	7896268	7958697	62429	2	0.0134228	no	HL	1	HF	1
CNVr425	chr12	8065510	8087752	22242	2	0.0134228	no	EL	1	HF	1
CNVr426	chr12	8357642	8362786	5144	2	0.0134228	no	HL	2
CNVr428	chr12	11881817	11901833	20016	2	0.0134228	no	HL	1	SA	1
CNVr431	chr12	16098884	16178137	79253	5	0.033557	no	EL	2	SA	1	HF	1	MN	1
CNVr440	chr12	24334687	24449103	114416	11	0.0738255	yes	ME	2	JE	2	MN	2	CH	3	PA	1	BC	1
CNVr447	chr12	32054331	32218347	164016	41	0.275168	yes	DF	2	MI	1	SA	3	MN	1	LM	1	AL	1	PA	2	CA	1	ME	1	HF	17	EL	1	HE	1	BC	1	BK	1	CH	2	MT	3	RO	1	PO	1
CNVr450	chr12	37340990	37499586	158596	2	0.0134228	no	SA	1	HF	1
CNVr451	chr12	37892110	37920122	28012	2	0.0134228	no	HF	2
CNVr460	chr12	42742472	42784397	41925	2	0.0134228	no	CH	1	HF	1
CNVr462	chr12	43164746	43196111	31365	11	0.0738255	yes	DF	1	AN	1	HE	1	AR	1	KC	4	HF	3
CNVr465	chr12	45046667	45085281	38614	5	0.033557	no	SA	2	TU	1	PA	1	HF	1
CNVr474	chr12	49774328	49781954	7626	2	0.0134228	no	LM	1	AN	1
CNVr487	chr12	55854598	55867003	12405	2	0.0134228	no	LI	1	HF	1
CNVr492	chr12	57669251	57726741	57490	15	0.100671	yes	CA	1	HL	1	TU	1	HF	12
CNVr501	chr12	60646198	60664504	18306	14	0.0939597	yes	MI	1	BK	1	BC	1	HF	1	BN	1	AL	2	LI	1	PA	1	AR	1	KC	3	CA	1
CNVr503	chr12	61193398	61295976	102578	3	0.0201342	no	MR	1	HL	1	SA	1
CNVr504	chr12	61368647	61407188	38541	6	0.0402685	no	MO	1	MA	1	CC	1	LM	1	LI	1	FL	1
CNVr506	chr12	61846247	61861424	15177	3	0.0201342	no	HF	3
CNVr507	chr12	62153910	62209996	56086	3	0.0201342	no	FL	3
CNVr510	chr12	63309146	63320268	11122	2	0.0134228	no	HF	2
CNVr512	chr12	63829910	63843842	13932	3	0.0201342	no	HF	3
CNVr513	chr12	64248798	64265529	16731	10	0.0671141	yes	EL	2	PO	1	CH	2	BU	2	RO	1	HF	2
CNVr518	chr12	66720215	66756970	36755	3	0.0201342	no	BU	3
CNVr519	chr12	67537603	67580258	42655	19	0.127517	yes	BS	1	TU	1	AR	1	HF	16
CNVr521	chr12	68749043	68755240	6197	2	0.0134228	no	EL	2
CNVr522	chr12	70363408	72123747	1760339	135	0.90604	yes	DF	4	CC	1	HL	3	PA	5	MR	1	CA	3	DB	1	KA	1	BK	4	BC	3	JE	3	BN	3	CH	3	AN	1	MA	1	PO	1	KC	2	MO	1	BS	4	MT	3	CL	1
CNVr523	chr12	72174261	72264806	90545	17	0.114094	yes	MO	1	MR	1	ME	1	JE	1	MN	2	BN	2	CC	1	HF	8
CNVr526	chr12	72411533	73150029	738496	122	0.818792	yes	DF	3	CC	1	HL	3	BU	3	MR	2	CA	3	DB	1	KA	1	BK	4	BC	2	JE	3	TU	1	BN	3	CH	2	AN	1	MA	1	KC	4	MO	1	BS	3	MT	3	MN	2
CNVr527	chr12	73233249	76747168	3513919	145	0.973154	yes	DF	4	CC	1	HL	3	PA	5	MR	1	CA	5	DB	2	KA	1	BK	4	BC	3	JE	3	TU	1	EL	2	BN	3	CH	3	AN	1	PO	1	KC	5	MO	1	BS	4	MT	4
CNVr529	chr12	78494480	78499919	5439	36	0.241611	yes	MR	1	PA	4	MN	2	HE	3	BU	1	AR	1	HF	10	LM	1	ME	4	JE	2	TU	1	BN	2	CH	1	SA	1	MT	1	LI	1
CNVr533	chr12	84763274	84766987	3713	4	0.0268456	no	HF	4
CNVr535	chr12	85262104	85272488	10384	5	0.033557	no	EL	1	HL	1	SA	2	BU	1
CNVr541	chr13	13712	839148	825436	4	0.0268456	no	ME	2	SA	1	HF	1
CNVr543	chr13	3499419	3532227	32808	2	0.0134228	no	HF	2
CNVr544	chr13	4380940	4402539	21599	2	0.0134228	no	HL	2
CNVr550	chr13	14356314	14370272	13958	10	0.0671141	yes	MI	1	BN	1	JE	1	LM	1	HE	2	PA	2	FL	1	SA	1
CNVr553	chr13	18626906	18652556	25650	2	0.0134228	no	EL	1	MT	1
CNVr560	chr13	26271168	26316201	45033	2	0.0134228	no	HF	2
CNVr561	chr13	26344707	26356929	12222	11	0.0738255	yes	KA	1	BK	4	MA	1	CH	1	BU	2	FL	2
CNVr565	chr13	31586784	31588603	1819	2	0.0134228	no	JE	1	HF	1
CNVr566	chr13	32179865	32212215	32350	2	0.0134228	no	BK	1	HL	1
CNVr568	chr13	43643509	43776717	133208	12	0.0805369	yes	CC	1	HL	1	BS	1	HE	1	AL	1	PA	1	ME	1	BC	1	JE	1	BN	1	PO	1	SA	1
CNVr577	chr13	48096751	48201429	104678	3	0.0201342	no	ME	1	SA	1	HF	1
CNVr579	chr13	50558651	50572189	13538	6	0.0402685	no	EL	2	BU	3	MN	1
CNVr582	chr13	53858853	53862891	4038	20	0.134228	yes	DF	1	CC	1	BU	1	CL	1	LM	2	PA	2	AR	1	ME	2	EL	1	BK	2	BC	1	LI	2	SA	1	CH	1	MN	1
CNVr583	chr13	53933240	53985223	51983	48	0.322148	yes	DF	1	CC	1	BU	1	AR	2	BK	2	BC	2	BN	2	KC	3	MO	1	BS	2	MT	1	MN	2	LM	2	AL	1	PA	6	CA	1	ME	4	HF	3	MA	1	LI	3	SA	4
CNVr585	chr13	57935031	57968691	33660	2	0.0134228	no	DF	1	JE	1
CNVr586	chr13	61562252	61569231	6979	3	0.0201342	no	BN	1	PA	1	FL	1
CNVr588	chr13	66706437	66746010	39573	4	0.0268456	no	HL	1	SA	1	MT	1	BU	1
CNVr591	chr13	71538294	71541378	3084	3	0.0201342	no	HF	3
CNVr592	chr13	72595556	72604755	9199	3	0.0201342	no	DF	1	HF	2
CNVr594	chr13	74664357	74675560	11203	3	0.0201342	no	HF	3
CNVr602	chr13	82578924	82584963	6039	2	0.0134228	no	ME	1	CA	1
CNVr604	chr14	1324152	1330951	6799	2	0.0134228	no	HE	2
CNVr608	chr14	4716252	4721245	4993	2	0.0134228	no	FL	2
CNVr612	chr14	9529801	9593225	63424	2	0.0134228	no	CC	1	SA	1
CNVr616	chr14	17277673	17302410	24737	2	0.0134228	no	EL	1	MN	1
CNVr617	chr14	17329297	17336372	7075	22	0.147651	yes	DF	1	BK	1	BC	1	PA	2	MA	1	CA	1	LI	1	MT	2	FL	1	HF	11
CNVr622	chr14	21841549	21850452	8903	2	0.0134228	no	BN	1	FL	1
CNVr631	chr14	30557994	30599656	41662	2	0.0134228	no	HF	1	MN	1
CNVr633	chr14	32293127	32473148	180021	5	0.033557	no	HF	5
CNVr634	chr14	39994444	40022648	28204	2	0.0134228	no	MT	1	SA	1
CNVr635	chr14	40350645	40356841	6196	2	0.0134228	no	BC	1	KC	1
CNVr640	chr14	44047994	44144717	96723	4	0.0268456	no	MO	1	SA	1	DB	1	MN	1
CNVr652	chr14	51563244	51574743	11499	2	0.0134228	no	SA	1	HF	1
CNVr655	chr14	52989072	52995072	6000	3	0.0201342	no	HE	1	HF	2
CNVr658	chr14	54108047	54126508	18461	34	0.228188	yes	MO	1	DF	2	LM	2	BU	1	AR	2	BC	2	HF	13	MI	2	CL	1	ME	3	TU	1	MT	3	KC	1
CNVr660	chr14	54273977	54306607	32630	3	0.0201342	no	EL	1	AN	1	HL	1
CNVr661	chr14	54797675	54833610	35935	11	0.0738255	yes	MO	1	HE	1	PA	1	TU	1	LM	1	LI	1	MT	4	FL	1
CNVr663	chr14	54942939	54947391	4452	2	0.0134228	no	HF	2
CNVr665	chr14	55198472	55241574	43102	2	0.0134228	no	CC	1	SA	1
CNVr666	chr14	55379866	55515046	135180	2	0.0134228	no	BU	1	MN	1
CNVr669	chr14	60031052	60079018	47966	4	0.0268456	no	EL	1	HL	1	BU	1	DB	1
CNVr671	chr14	61382921	61394781	11860	2	0.0134228	no	MR	1	HF	1
CNVr673	chr14	62670142	62815253	145111	13	0.0872483	yes	EL	1	BS	1	HL	2	MT	1	TU	1	AN	1	MN	1	PO	1	BU	1	DB	1	SA	2
CNVr677	chr14	67065245	67145945	80700	3	0.0201342	no	ME	1	SA	1	HF	1
CNVr678	chr14	67324678	67419255	94577	10	0.0671141	yes	EL	2	MO	1	HL	1	BU	1	SA	3	RO	1	DB	1
CNVr683	chr14	73736433	73764006	27573	5	0.033557	no	EL	1	ME	1	SA	2	MT	1
CNVr687	chr14	79154897	79328333	173436	15	0.100671	yes	DF	1	BK	1	ME	2	MT	1	KC	3	HF	7
CNVr688	chr14	79804808	79848333	43525	2	0.0134228	no	CC	1	ME	1
CNVr690	chr14	80893135	80908008	14873	2	0.0134228	no	HL	1	DB	1
CNVr693	chr14	84067817	84069606	1789	3	0.0201342	no	CL	1	PA	1	CA	1
CNVr698	chr15	803960	838184	34224	2	0.0134228	no	JE	2
CNVr699	chr15	956291	984263	27972	2	0.0134228	no	KA	1	HF	1
CNVr701	chr15	2510973	2703532	192559	10	0.0671141	yes	LM	1	LI	1	PA	1	RO	1	HF	6
CNVr702	chr15	2743941	2754523	10582	2	0.0134228	no	AL	1	MN	1
CNVr703	chr15	3207432	3366140	158708	3	0.0201342	no	KA	1	BU	2
CNVr705	chr15	3598604	3660959	62355	3	0.0201342	no	BC	1	SA	2
CNVr711	chr15	8684757	8689537	4780	3	0.0201342	no	BU	2	RO	1
CNVr713	chr15	9706682	9710792	4110	2	0.0134228	no	MO	1	HE	1
CNVr716	chr15	9897946	9911943	13997	2	0.0134228	no	EL	1	CC	1
CNVr720	chr15	11531149	11541499	10350	3	0.0201342	no	CA	1	KC	1	HF	1
CNVr722	chr15	11698754	11724864	26110	2	0.0134228	no	HF	2
CNVr724	chr15	12077430	12118080	40650	2	0.0134228	no	PA	1	RO	1
CNVr725	chr15	12576365	12588406	12041	3	0.0201342	no	LM	1	DB	1	HF	1
CNVr731	chr15	15764194	15773838	9644	11	0.0738255	yes	MI	1	BK	2	BC	1	MT	1	LM	2	BS	1	BN	1	PA	1	CA	1
CNVr732	chr15	15882842	15897238	14396	3	0.0201342	no	HF	3
CNVr734	chr15	18384284	18393616	9332	2	0.0134228	no	HL	1	CA	1
CNVr738	chr15	24783744	24789973	6229	2	0.0134228	no	CC	1	MN	1
CNVr740	chr15	25530542	25535567	5025	2	0.0134228	no	DF	2
CNVr742	chr15	30327435	30384316	56881	4	0.0268456	no	EL	2	CC	1	BU	1
CNVr751	chr15	35078044	35154381	76337	2	0.0134228	no	DF	2
CNVr752	chr15	35568133	35573992	5859	2	0.0134228	no	MO	1	HL	1
CNVr760	chr15	40622372	40668712	46340	6	0.0402685	no	BN	1	HF	5
CNVr761	chr15	41303655	41398475	94820	3	0.0201342	no	EL	1	DF	1	SA	1
CNVr762	chr15	41461628	41492863	31235	2	0.0134228	no	CH	1	PO	1
CNVr763	chr15	41696332	41714984	18652	2	0.0134228	no	DF	2
CNVr769	chr15	45482819	45528216	45397	6	0.0402685	no	FL	1	CH	1	SA	1	CA	2	PO	1
CNVr774	chr15	46539222	46607680	68458	2	0.0134228	no	BU	1	HF	1
CNVr775	chr15	46670655	46805089	134434	6	0.0402685	no	BU	1	PA	2	HF	3
CNVr776	chr15	46862054	46906029	43975	2	0.0134228	no	HE	1	HL	1
CNVr777	chr15	47873132	47946424	73292	6	0.0402685	no	CL	1	BC	1	CH	2	KC	1	BS	1
CNVr778	chr15	48009469	48054165	44696	48	0.322148	yes	HL	2	PA	2	MR	1	HE	1	DB	1	MI	2	CL	1	ME	1	JE	1	TU	1	CH	1	KC	1	BS	2	MN	2	MA	1	AL	2	BU	2	CA	2	BC	2	HF	6	EL	3
CNVr779	chr15	48350874	48371375	20501	2	0.0134228	no	AR	1	CA	1
CNVr783	chr15	49894984	49940983	45999	20	0.134228	yes	DF	1	BS	2	CC	1	MA	1	BU	1	CA	2	HF	6	HE	1	BN	1	CH	1	MT	2	DB	1
CNVr787	chr15	50879753	50897643	17890	2	0.0134228	no	PA	1	CA	1
CNVr790	chr15	51571466	51574083	2617	28	0.187919	yes	MR	1	MN	1	HE	1	AL	2	PA	1	AR	1	HF	11	EL	1	BK	1	JE	1	BN	1	LI	2	SA	2	KC	2
CNVr791	chr15	51681720	51727087	45367	3	0.0201342	no	HF	3
CNVr807	chr15	67409283	67425267	15984	2	0.0134228	no	CH	2
CNVr810	chr15	69715299	69772635	57336	2	0.0134228	no	HF	2
CNVr812	chr15	70116700	70132103	15403	2	0.0134228	no	BK	1	HF	1
CNVr813	chr15	71091187	71130580	39393	9	0.0604027	yes	HF	9
CNVr818	chr15	73957120	74023807	66687	3	0.0201342	no	HE	3
CNVr821	chr15	77724540	77945210	220670	8	0.0536913	yes	EL	1	ME	2	JE	1	MT	1	SA	1	RO	1	HF	1
CNVr823	chr15	79317375	79344901	27526	2	0.0134228	no	SA	2
CNVr824	chr15	79379410	79388462	9052	6	0.0402685	no	DF	1	BS	1	MR	1	AL	1	KC	1	HF	1
CNVr825	chr15	79498504	79525723	27219	5	0.033557	no	FL	1	HF	4
CNVr827	chr15	79814992	79849334	34342	10	0.0671141	yes	HF	10
CNVr828	chr15	79912401	80222530	310129	3	0.0201342	no	SA	1	FL	1	HF	1
CNVr829	chr15	80266292	80316180	49888	5	0.033557	no	ME	2	SA	1	PA	1	MN	1
CNVr830	chr15	80369812	80842722	472910	80	0.536913	yes	DF	2	CC	1	HL	1	BU	2	BK	2	MI	1	CL	1	BC	1	TU	1	BN	2	CH	1	PO	1	KC	2	MO	1	BS	2	MN	2	LM	1	AL	1	PA	3	CA	5	ME	1
CNVr831	chr15	81018176	81079571	61395	27	0.181208	yes	AN	1	MT	1	JE	2	DB	1	HF	22
CNVr833	chr15	81255556	81318365	62809	53	0.355705	yes	CC	1	HL	2	SA	1	BK	1	MR	1	PA	2	CA	1	BC	2	HF	28	AN	1	ME	1	BN	1	LI	1	MT	4	FL	2	CH	1	KC	3
CNVr834	chr15	81408290	81425956	17666	2	0.0134228	no	BK	2
CNVr839	chr15	84038466	84046192	7726	7	0.0469799	no	CC	1	MT	1	PA	1	HF	4
CNVr842	chr16	24074	57148	33074	4	0.0268456	no	LM	2	MI	1	AR	1
CNVr845	chr16	5540018	5768249	228231	25	0.167785	yes	MO	1	DF	2	PA	2	AR	1	MA	1	AL	1	BU	1	CA	2	ME	1	SA	1	HF	1	KA	1	BK	2	BC	1	JE	1	BN	2	CH	2	MT	2
CNVr847	chr16	5801002	5812501	11499	2	0.0134228	no	MA	1	BK	1
CNVr848	chr16	5963607	6027593	63986	2	0.0134228	no	AL	1	HF	1
CNVr852	chr16	8411635	8486467	74832	3	0.0201342	no	EL	1	MT	1	SA	1
CNVr853	chr16	8582055	8644285	62230	30	0.201342	yes	DF	1	BS	3	ME	1	PA	1	JE	1	MA	1	AL	1	BU	1	MR	1	HE	1	HF	18
CNVr857	chr16	10210557	10214671	4114	2	0.0134228	no	LM	1	LI	1
CNVr859	chr16	10859069	10975736	116667	3	0.0201342	no	BS	1	BU	1	HF	1
CNVr860	chr16	11096101	11103647	7546	2	0.0134228	no	SA	1	HF	1
CNVr861	chr16	11211683	11221231	9548	3	0.0201342	no	HE	3
CNVr869	chr16	15066677	15130763	64086	12	0.0805369	yes	DF	2	CC	1	BC	1	SA	1	JE	1	PA	3	CA	1	ME	2
CNVr870	chr16	15146573	15243100	96527	3	0.0201342	no	BS	3
CNVr871	chr16	15642320	15684341	42021	3	0.0201342	no	EL	1	HL	1	RO	1
CNVr876	chr16	18983741	18989429	5688	3	0.0201342	no	LI	1	PA	2
CNVr900	chr16	49041911	49165606	123695	2	0.0134228	no	SA	1	HF	1
CNVr907	chr16	55934561	55953402	18841	6	0.0402685	no	HF	6
CNVr908	chr16	56460719	56464905	4186	2	0.0134228	no	MR	1	HF	1
CNVr915	chr16	65553784	65561570	7786	2	0.0134228	no	BS	1	SA	1
CNVr918	chr16	69756940	69774641	17701	2	0.0134228	no	JE	1	HF	1
CNVr933	chr17	2892	93164	90272	2	0.0134228	no	AR	1	HF	1
CNVr935	chr17	1499361	1546344	46983	2	0.0134228	no	MO	1	HF	1
CNVr942	chr17	8815216	8945521	130305	22	0.147651	yes	DF	1	BS	1	BU	2	LM	1	PA	2	CA	1	HF	6	KA	1	ME	2	PO	1	SA	2	MT	1	RO	1
CNVr944	chr17	11728680	11739131	10451	2	0.0134228	no	HE	1	MR	1
CNVr945	chr17	12037291	12049518	12227	2	0.0134228	no	EL	1	CA	1
CNVr948	chr17	15448739	15477125	28386	3	0.0201342	no	DF	1	KA	1	MT	1
CNVr949	chr17	17238039	17241278	3239	3	0.0201342	no	DB	1	KC	1	HF	1
CNVr950	chr17	20951887	20957924	6037	2	0.0134228	no	MO	1	HF	1
CNVr952	chr17	22632984	22651137	18153	2	0.0134228	no	MR	1	CL	1
CNVr953	chr17	22689014	22736751	47737	2	0.0134228	no	BU	1	HF	1
CNVr955	chr17	22999443	23011972	12529	2	0.0134228	no	BU	2
CNVr956	chr17	23277843	23322903	45060	2	0.0134228	no	BU	1	FL	1
CNVr959	chr17	24774230	24786808	12578	2	0.0134228	no	HL	1	SA	1
CNVr960	chr17	25025930	25131024	105094	36	0.241611	yes	DF	4	HL	2	SA	3	MN	1	MA	1	AL	1	PA	1	BK	3	KA	1	HE	4	ME	1	MR	2	BN	1	LI	2	MT	3	RO	1	KC	5
CNVr967	chr17	27322771	27349210	26439	2	0.0134228	no	MT	2
CNVr968	chr17	27748576	27755471	6895	3	0.0201342	no	HF	3
CNVr974	chr17	31988107	32001361	13254	2	0.0134228	no	JE	2
CNVr976	chr17	32975265	32990042	14777	2	0.0134228	no	FL	2
CNVr978	chr17	36950676	36955337	4661	2	0.0134228	no	HF	2
CNVr989	chr17	45233648	45235617	1969	2	0.0134228	no	BU	1	MN	1
CNVr993	chr17	50401308	50415970	14662	2	0.0134228	no	MT	2
CNVr994	chr17	50746686	50962760	216074	38	0.255034	yes	DF	4	HL	2	PA	1	MN	1	MA	1	AL	1	BU	1	BK	3	DB	1	SA	3	KA	1	HE	4	ME	1	MR	2	BN	1	LI	2	MT	3	RO	1	KC	5
CNVr995	chr17	51115979	51370688	254709	36	0.241611	yes	DF	4	HL	2	PA	1	MN	1	MA	1	AL	1	BU	1	BK	3	SA	3	KA	1	HE	4	ME	1	MR	2	BN	1	LI	2	MT	3	RO	1	KC	4
CNVr997	chr17	55105554	55202542	96988	4	0.0268456	no	EL	1	HL	1	SA	2
CNVr1001	chr17	63655359	63675023	19664	23	0.154362	yes	KA	1	MI	1	HL	1	JE	1	MN	1	BN	1	MT	1	SA	1	AR	2	HF	13
CNVr1006	chr17	72870233	72936768	66535	4	0.0268456	no	HE	1	CH	1	FL	1	ME	1
CNVr1007	chr17	72961394	73023888	62494	8	0.0536913	yes	HE	1	ME	1	JE	1	MR	1	LI	1	SA	1	CA	1	KC	1
CNVr1008	chr17	73090468	73093737	3269	2	0.0134228	no	HE	1	HF	1
CNVr1012	chr17	73863557	73917742	54185	6	0.0402685	no	DF	2	MR	1	HF	3
CNVr1022	chr18	8969110	8974069	4959	4	0.0268456	no	BN	1	BC	1	AR	1	LI	1
CNVr1023	chr18	9741999	9752287	10288	4	0.0268456	no	BN	1	BS	1	HL	1	BU	1
CNVr1026	chr18	12391126	12519571	128445	2	0.0134228	no	HF	2
CNVr1027	chr18	13365474	13439223	73749	25	0.167785	yes	DF	1	BS	4	PA	1	MA	1	BU	2	MR	1	HF	7	KA	1	CL	1	JE	3	DB	1	KC	2
CNVr1030	chr18	16619737	16623373	3636	2	0.0134228	no	BU	1	CA	1
CNVr1039	chr18	30754164	30783714	29550	2	0.0134228	no	HF	2
CNVr1043	chr18	37716178	37719138	2960	2	0.0134228	no	SA	1	CA	1
CNVr1044	chr18	38807818	38823375	15557	2	0.0134228	no	HF	2
CNVr1045	chr18	39170832	39174664	3832	2	0.0134228	no	HF	1	MN	1
CNVr1046	chr18	40701539	40759100	57561	5	0.033557	no	EL	1	CC	1	HL	1	BU	1	RO	1
CNVr1055	chr18	47089076	47204764	115688	9	0.0604027	yes	EL	1	JE	1	MN	2	BU	1	SA	2	RO	1	HF	1
CNVr1056	chr18	47611313	47632222	20909	5	0.033557	no	AL	2	JE	1	HF	1	SA	1
CNVr1057	chr18	49534810	49547073	12263	2	0.0134228	no	PA	1	AR	1
CNVr1062	chr18	56192636	56273509	80873	3	0.0201342	no	EL	1	CC	1	AN	1
CNVr1068	chr18	58783099	58819443	36344	2	0.0134228	no	JE	2
CNVr1069	chr18	59630831	60132862	502031	4	0.0268456	no	MI	2	JE	1	PA	1
CNVr1070	chr18	60409006	60512692	103686	2	0.0134228	no	JE	2
CNVr1072	chr18	60880996	60947448	66452	3	0.0201342	no	EL	1	JE	1	HF	1
CNVr1074	chr18	61438125	61518565	80440	25	0.167785	yes	EL	3	BC	3	PA	1	MA	1	LI	1	CH	1	BU	2	PO	1	HF	12
CNVr1075	chr18	61579258	61835029	255771	61	0.409396	yes	DF	3	HL	1	BU	5	MR	1	MI	1	CL	1	ME	3	JE	2	TU	1	CH	2	PO	1	KC	1	BS	3	MT	1	BK	1	MA	1	PA	3	CA	1	BC	3	HF	14	HE	3
CNVr1076	chr18	61855985	61929947	73962	58	0.389262	yes	DF	3	HL	1	PA	3	MR	1	MI	1	BC	3	JE	2	BN	1	CH	2	PO	1	KC	5	BS	4	HE	5	AL	1	BU	5	CA	2	ME	1	HF	9	MA	1	LI	3	MT	1
CNVr1083	chr18	65766249	65771834	5585	9	0.0604027	yes	DF	1	BN	1	JE	1	HE	3	SA	1	RO	1	HF	1
CNVr1085	chr19	447068	1081318	634250	3	0.0201342	no	JE	2	HF	1
CNVr1088	chr19	1505204	1576811	71607	3	0.0201342	no	JE	2	HF	1
CNVr1089	chr19	1672139	1700207	28068	3	0.0201342	no	MT	1	JE	1	BU	1
CNVr1092	chr19	2270929	2378815	107886	2	0.0134228	no	HL	1	JE	1
CNVr1093	chr19	2461712	2501096	39384	2	0.0134228	no	JE	1	HF	1
CNVr1094	chr19	2551336	2637013	85677	2	0.0134228	no	JE	2
CNVr1098	chr19	2983137	3019747	36610	2	0.0134228	no	BN	1	CA	1
CNVr1099	chr19	3044252	3079680	35428	4	0.0268456	no	BU	1	JE	1	SA	2
CNVr1103	chr19	3895190	3939171	43981	5	0.033557	no	MI	1	LI	2	JE	1	ME	1
CNVr1105	chr19	4097748	4143523	45775	2	0.0134228	no	MT	1	JE	1
CNVr1106	chr19	4192982	4241030	48048	2	0.0134228	no	JE	1	HF	1
CNVr1112	chr19	7053188	7057719	4531	2	0.0134228	no	EL	2
CNVr1113	chr19	8163299	8175526	12227	4	0.0268456	no	CH	2	PA	1	HF	1
CNVr1116	chr19	9890370	9964662	74292	2	0.0134228	no	BU	1	RO	1
CNVr1117	chr19	11516852	11544384	27532	2	0.0134228	no	CC	1	BU	1
CNVr1128	chr19	19131785	19181132	49347	4	0.0268456	no	HL	1	SA	1	JE	1	DB	1
CNVr1136	chr19	24518588	24534105	15517	27	0.181208	yes	DF	3	CL	1	HL	2	MT	1	TU	1	MN	1	MR	1	SA	3	AR	1	BC	1	HF	12
CNVr1137	chr19	24542327	24582735	40408	17	0.114094	yes	DF	3	CL	1	BC	1	MT	1	TU	1	MN	1	SA	2	HF	7
CNVr1138	chr19	24786399	24821511	35112	3	0.0201342	no	CC	1	MT	1	SA	1
CNVr1139	chr19	25421351	25508488	87137	7	0.0469799	no	EL	3	BK	1	HL	1	SA	1	MN	1
CNVr1140	chr19	26778399	26919737	141338	2	0.0134228	no	JE	1	SA	1
CNVr1152	chr19	37267966	37281739	13773	3	0.0201342	no	AN	1	JE	1	RO	1
CNVr1157	chr19	40137299	40222433	85134	3	0.0201342	no	JE	1	RO	1	SA	1
CNVr1161	chr19	41779837	42082000	302163	6	0.0402685	no	BN	2	MI	1	BC	1	JE	2
CNVr1164	chr19	44813582	44924467	110885	5	0.033557	no	BK	1	HL	1	JE	1	HF	1	SA	1
CNVr1167	chr19	46096253	46188043	91790	2	0.0134228	no	CC	1	JE	1
CNVr1168	chr19	46797632	46908534	110902	2	0.0134228	no	JE	1	RO	1
CNVr1169	chr19	47041042	47365126	324084	2	0.0134228	no	JE	2
CNVr1172	chr19	47929570	48317925	388355	4	0.0268456	no	EL	1	HL	1	JE	1	SA	1
CNVr1174	chr19	49641875	49700096	58221	2	0.0134228	no	JE	1	SA	1
CNVr1177	chr19	51017435	51073939	56504	8	0.0536913	yes	JE	1	HF	7
CNVr1178	chr19	52776058	52883732	107674	5	0.033557	no	HL	1	SA	2	DB	2
CNVr1184	chr19	57480408	57496246	15838	2	0.0134228	no	HF	2
CNVr1186	chr19	59954114	59998049	43935	3	0.0201342	no	LM	1	AR	2
CNVr1189	chr19	63344091	63351304	7213	3	0.0201342	no	HE	1	BK	1	HF	1
CNVr1190	chr19	63820023	63912238	92215	7	0.0469799	no	EL	1	CC	1	SA	3	MN	1	HF	1
CNVr1192	chr2	116567	136345	19778	2	0.0134228	no	MR	1	DF	1
CNVr1193	chr2	314096	326887	12791	2	0.0134228	no	MA	1	AR	1
CNVr1200	chr2	8788219	8798194	9975	2	0.0134228	no	KC	2
CNVr1201	chr2	8994143	9025164	31021	2	0.0134228	no	MT	1	HF	1
CNVr1202	chr2	9113368	9121911	8543	2	0.0134228	no	FL	1	HF	1
CNVr1205	chr2	10456603	10463782	7179	2	0.0134228	no	EL	2
CNVr1206	chr2	10780701	10810601	29900	5	0.033557	no	HE	3	MO	1	FL	1
CNVr1211	chr2	15012094	15021561	9467	2	0.0134228	no	CC	1	HL	1
CNVr1215	chr2	18691182	18695630	4448	2	0.0134228	no	HE	1	HL	1
CNVr1217	chr2	21774236	21826349	52113	4	0.0268456	no	EL	1	ME	1	SA	1	HF	1
CNVr1218	chr2	22047152	22055648	8496	2	0.0134228	no	HF	2
CNVr1221	chr2	24806784	24888794	82010	2	0.0134228	no	CC	1	BU	1
CNVr1233	chr2	36448282	36483235	34953	5	0.033557	no	EL	3	CH	1	MN	1
CNVr1245	chr2	46477034	46485436	8402	11	0.0738255	yes	HE	1	MR	1	HF	9
CNVr1249	chr2	51950205	51965442	15237	3	0.0201342	no	MI	1	KC	1	HF	1
CNVr1250	chr2	53274202	53304089	29887	2	0.0134228	no	HF	2
CNVr1254	chr2	55604646	55623598	18952	7	0.0469799	no	MI	1	ME	2	LM	1	LI	1	CA	1	PO	1
CNVr1255	chr2	55976443	55983160	6717	2	0.0134228	no	BS	1	BU	1
CNVr1260	chr2	57750820	57772080	21260	2	0.0134228	no	JE	1	HF	1
CNVr1261	chr2	57952497	57980393	27896	2	0.0134228	no	HF	2
CNVr1268	chr2	65809181	65824906	15725	3	0.0201342	no	AN	1	BU	2
CNVr1279	chr2	71981684	72055512	73828	2	0.0134228	no	MT	1	HF	1
CNVr1285	chr2	75425008	75475758	50750	8	0.0536913	yes	DF	1	CA	1	HF	6
CNVr1289	chr2	77349130	77369482	20352	4	0.0268456	no	BN	1	LM	1	LI	1	FL	1
CNVr1290	chr2	78530382	78545093	14711	2	0.0134228	no	CC	1	MT	1
CNVr1295	chr2	82245159	82252014	6855	2	0.0134228	no	BN	1	SA	1
CNVr1296	chr2	82987606	83054006	66400	22	0.147651	yes	FL	1	HF	21
CNVr1297	chr2	83136472	83146775	10303	2	0.0134228	no	DF	1	KC	1
CNVr1303	chr2	93303517	93322056	18539	2	0.0134228	no	FL	1	HF	1
CNVr1307	chr2	98480344	98496473	16129	14	0.0939597	yes	BS	1	HF	13
CNVr1308	chr2	98810859	98828441	17582	2	0.0134228	no	HF	2
CNVr1309	chr2	99064877	99082524	17647	3	0.0201342	no	KA	1	HE	1	BU	1
CNVr1311	chr2	99493847	99512053	18206	2	0.0134228	no	BS	1	HF	1
CNVr1316	chr2	101941462	101960240	18778	2	0.0134228	no	MO	1	BU	1
CNVr1320	chr2	107175821	107277176	101355	7	0.0469799	no	EL	1	CC	1	SA	1	BU	2	RO	1	HF	1
CNVr1323	chr2	112470474	112478195	7721	3	0.0201342	no	LM	2	LI	1
CNVr1324	chr2	114861684	114880085	18401	4	0.0268456	no	HF	4
CNVr1327	chr2	119693670	119756215	62545	4	0.0268456	no	MO	1	SA	1	HF	2
CNVr1329	chr2	124330343	124394326	63983	14	0.0939597	yes	EL	1	BS	1	PA	1	RO	1	KC	2	HF	8
CNVr1333	chr2	129651238	129697199	45961	5	0.033557	no	LM	1	AL	1	ME	2	LI	1
CNVr1334	chr2	130197949	130204643	6694	11	0.0738255	yes	DF	1	LI	1	MT	2	RO	1	HF	6
CNVr1335	chr2	131347628	131393741	46113	2	0.0134228	no	SA	2
CNVr1336	chr2	132157795	132176871	19076	2	0.0134228	no	JE	1	AR	1
CNVr1337	chr2	133469421	133480268	10847	2	0.0134228	no	BN	1	BC	1
CNVr1340	chr2	136749793	136776410	26617	11	0.0738255	yes	BS	1	ME	1	AL	1	CH	1	KC	2	HF	5
CNVr1342	chr20	2682158	2844185	162027	7	0.0469799	no	EL	1	MO	1	MT	1	MN	1	BU	1	AR	1	HF	1
CNVr1346	chr20	8652584	8714048	61464	3	0.0201342	no	CC	1	HL	1	SA	1
CNVr1348	chr20	10974062	11005431	31369	3	0.0201342	no	MT	1	JE	2
CNVr1358	chr20	27255456	27276608	21152	2	0.0134228	no	BU	1	HF	1
CNVr1368	chr20	39334832	39388277	53445	6	0.0402685	no	HF	6
CNVr1373	chr20	44875858	44945599	69741	2	0.0134228	no	LI	1	BU	1
CNVr1374	chr20	46790282	46941646	151364	3	0.0201342	no	MO	1	LI	1	BU	1
CNVr1375	chr20	47046446	47061176	14730	2	0.0134228	no	HL	1	LI	1
CNVr1378	chr20	48628002	48630820	2818	2	0.0134228	no	PA	1	CA	1
CNVr1391	chr20	59953440	60045972	92532	4	0.0268456	no	DF	1	KC	1	HF	2
CNVr1393	chr20	60447656	60461490	13834	2	0.0134228	no	LM	1	SA	1
CNVr1397	chr20	62461185	62467603	6418	4	0.0268456	no	LI	1	CA	1	HF	2
CNVr1404	chr20	70759719	70795434	35715	3	0.0201342	no	SA	3
CNVr1405	chr20	71634515	71636702	2187	3	0.0201342	no	LI	1	PA	1	SA	1
CNVr1408	chr21	1382868	1457989	75121	2	0.0134228	no	JE	2
CNVr1409	chr21	2078851	2130526	51675	2	0.0134228	no	EL	2
CNVr1420	chr21	14876077	14945150	69073	2	0.0134228	no	FL	1	TU	1
CNVr1422	chr21	20079777	20164126	84349	22	0.147651	yes	DF	1	BS	3	PA	2	CC	1	BU	1	CA	3	HF	3	LI	1	SA	1	MT	1	CH	1	KC	3	PO	1
CNVr1423	chr21	20200075	20258221	58146	5	0.033557	no	CL	1	SA	1	CA	2	HF	1
CNVr1425	chr21	20326707	20473772	147065	4	0.0268456	no	CL	1	SA	1	CA	2
CNVr1435	chr21	32402951	32433012	30061	3	0.0201342	no	MO	1	MT	1	SA	1
CNVr1440	chr21	35162460	35191681	29221	4	0.0268456	no	DB	2	HF	2
CNVr1442	chr21	35248845	35258118	9273	3	0.0201342	no	DB	1	HF	2
CNVr1450	chr21	40832856	40837384	4528	7	0.0469799	no	BC	1	MN	1	CH	1	SA	1	AR	2	HF	1
CNVr1451	chr21	41747084	41791891	44807	2	0.0134228	no	HF	2
CNVr1452	chr21	41841725	42069103	227378	3	0.0201342	no	SA	1	HF	2
CNVr1457	chr21	46850874	46861629	10755	2	0.0134228	no	CA	1	HF	1
CNVr1458	chr21	47857235	47862491	5256	2	0.0134228	no	BK	1	CL	1
CNVr1463	chr21	49264669	49309343	44674	2	0.0134228	no	EL	1	CA	1
CNVr1466	chr21	51125564	51205942	80378	2	0.0134228	no	MI	1	EL	1
CNVr1469	chr21	52305970	52329035	23065	9	0.0604027	yes	BN	1	BC	1	MT	1	FL	1	HF	5
CNVr1471	chr21	53450276	53562073	111797	9	0.0604027	yes	EL	2	MI	1	HL	2	SA	2	RO	1	HF	1
CNVr1472	chr21	54177072	54196002	18930	13	0.0872483	yes	AL	1	CH	1	MT	1	HF	10
CNVr1474	chr21	54451326	54464867	13541	2	0.0134228	no	EL	1	CC	1
CNVr1475	chr21	54563289	54564904	1615	5	0.033557	no	MA	1	BU	2	HF	2
CNVr1477	chr21	54929122	54937737	8615	16	0.107383	yes	EL	1	DF	1	BU	1	MN	1	CC	1	SA	1	HF	10
CNVr1478	chr21	55475179	55480668	5489	2	0.0134228	no	SA	1	RO	1
CNVr1479	chr21	56376819	56381950	5131	4	0.0268456	no	AN	1	SA	2	MN	1
CNVr1481	chr21	58595377	58735291	139914	2	0.0134228	no	SA	1	RO	1
CNVr1482	chr21	59276655	59291824	15169	4	0.0268456	no	CH	2	JE	1	PA	1
CNVr1484	chr21	59401493	59530878	129385	2	0.0134228	no	SA	1	HF	1
CNVr1485	chr21	59803797	59810304	6507	2	0.0134228	no	HF	2
CNVr1489	chr21	66229369	66242264	12895	2	0.0134228	no	BU	1	KC	1
CNVr1490	chr21	67494845	67539510	44665	3	0.0201342	no	CC	1	SA	1	RO	1
CNVr1492	chr21	71484776	71525965	41189	4	0.0268456	no	KA	1	BS	1	MT	1	RO	1
CNVr1506	chr22	12957531	12979552	22021	2	0.0134228	no	ME	1	SA	1
CNVr1516	chr22	20291128	20331448	40320	3	0.0201342	no	SA	1	KC	1	HF	1
CNVr1518	chr22	22393672	22397859	4187	3	0.0201342	no	KC	2	HF	1
CNVr1521	chr22	24583186	24587841	4655	2	0.0134228	no	LM	1	MI	1
CNVr1523	chr22	25432508	25518720	86212	7	0.0469799	no	HF	7
CNVr1524	chr22	26467884	26473227	5343	10	0.0671141	yes	EL	2	BS	2	SA	1	MR	2	MT	1	HF	2
CNVr1525	chr22	27267459	27300156	32697	2	0.0134228	no	HF	2
CNVr1527	chr22	27930107	27947878	17771	3	0.0201342	no	HE	2	HL	1
CNVr1529	chr22	30975425	30988035	12610	4	0.0268456	no	SA	3	TU	1
CNVr1536	chr22	35760938	35770792	9854	3	0.0201342	no	AL	1	ME	1	PA	1
CNVr1544	chr22	41703903	41709601	5698	5	0.033557	no	MI	1	JE	1	CA	1	PA	1	HF	1
CNVr1546	chr22	42250591	42273050	22459	5	0.033557	no	MR	1	HF	4
CNVr1547	chr22	42980518	43000816	20298	2	0.0134228	no	HF	2
CNVr1553	chr22	50179627	50221068	41441	2	0.0134228	no	HF	2
CNVr1554	chr22	52209421	52227611	18190	2	0.0134228	no	ME	1	MN	1
CNVr1555	chr22	52309739	52362866	53127	2	0.0134228	no	EL	1	BU	1
CNVr1556	chr22	52522848	52558049	35201	3	0.0201342	no	RO	1	HF	2
CNVr1563	chr23	333513	341153	7640	4	0.0268456	no	HF	4
CNVr1564	chr23	557106	578821	21715	4	0.0268456	no	CA	1	BC	1	BU	1	FL	1
CNVr1570	chr23	3098756	3108309	9553	5	0.033557	no	HE	2	MO	1	CH	1	CC	1
CNVr1575	chr23	8306292	8391039	84747	2	0.0134228	no	CC	1	SA	1
CNVr1577	chr23	16203368	16355031	151663	6	0.0402685	no	EL	2	BU	1	RO	1	SA	1	MN	1
CNVr1579	chr23	17741276	17764779	23503	2	0.0134228	no	MO	1	SA	1
CNVr1581	chr23	21694996	21702537	7541	4	0.0268456	no	KC	4
CNVr1586	chr23	25315725	25465450	149725	86	0.577181	yes	DF	1	RO	1	HL	3	BU	4	MR	1	CA	2	HE	2	MI	2	CL	1	BK	3	JE	3	TU	1	CH	2	PO	1	KC	4	MO	1	BS	2	MT	1	MN	2	LM	3	AL	1
CNVr1587	chr23	25669376	25881173	211797	30	0.201342	yes	MR	1	BS	3	BU	1	AR	1	HE	2	AL	1	PA	2	CA	2	HF	6	EL	1	BK	1	BC	1	JE	1	KA	1	CH	2	SA	1	LI	1	KC	2
CNVr1588	chr23	26287961	26369699	81738	25	0.167785	yes	BS	2	JE	2	HE	1	FL	1	KC	1	HF	18
CNVr1590	chr23	26815135	26902904	87769	3	0.0201342	no	MO	1	CC	1	SA	1
CNVr1593	chr23	27650286	27700720	50434	4	0.0268456	no	DB	1	HF	3
CNVr1594	chr23	28431174	28567640	136466	28	0.187919	yes	DF	3	BS	2	HL	3	PA	2	BK	1	HE	3	BU	1	CA	2	HF	4	MI	1	MR	1	BC	1	JE	1	CH	1	DB	1	KC	1
CNVr1595	chr23	28819118	28872228	53110	18	0.120805	yes	DF	1	HL	2	MT	1	HE	2	PA	1	HF	4	BK	1	BC	1	BN	1	PO	1	SA	1	DB	1	KC	1
CNVr1596	chr23	29041704	29099453	57749	15	0.100671	yes	DF	3	BK	2	JE	1	LM	1	BU	1	BN	1	CA	1	CH	2	PA	1	AR	1	HF	1
CNVr1597	chr23	29263908	29341669	77761	10	0.0671141	yes	KA	1	HL	2	BN	1	PA	1	DB	1	KC	2	HF	2
CNVr1598	chr23	29385602	29453020	67418	2	0.0134228	no	MI	1	BU	1
CNVr1599	chr23	29471425	29489851	18426	7	0.0469799	no	LI	1	SA	1	HF	5
CNVr1600	chr23	29619090	29698840	79750	5	0.033557	no	AL	1	KC	3	MN	1
CNVr1601	chr23	29758775	29766472	7697	2	0.0134228	no	HF	2
CNVr1602	chr23	29788998	29808818	19820	37	0.248322	yes	DF	2	MO	1	KA	1	BS	1	LM	1	BU	4	BK	2	ME	1	HF	10	EL	2	AN	1	BC	1	JE	2	BN	1	CH	1	MT	3	FL	2	LI	1
CNVr1604	chr23	30404750	30443202	38452	3	0.0201342	no	MT	3
CNVr1605	chr23	30544966	30548742	3776	2	0.0134228	no	HL	1	CA	1
CNVr1613	chr23	35566555	35584577	18022	15	0.100671	yes	DF	2	LM	1	BU	1	BN	1	LI	2	MT	2	HF	6
CNVr1617	chr24	54398	757597	703199	4	0.0268456	no	HE	3	HL	1
CNVr1624	chr24	6901398	6925491	24093	3	0.0201342	no	HF	3
CNVr1625	chr24	8261577	8287086	25509	13	0.0872483	yes	EL	1	BS	1	HL	1	CC	1	AL	1	SA	3	RO	1	HF	4
CNVr1628	chr24	10169975	10467929	297954	2	0.0134228	no	DB	1	KC	1
CNVr1632	chr24	14494725	14515490	20765	6	0.0402685	no	BN	1	AL	1	BC	1	CA	2	MN	1
CNVr1638	chr24	17179801	17205017	25216	2	0.0134228	no	ME	1	HF	1
CNVr1643	chr24	24561800	24588504	26704	4	0.0268456	no	HE	1	AN	1	PO	1	MN	1
CNVr1647	chr24	27611507	27617180	5673	2	0.0134228	no	KC	1	HF	1
CNVr1649	chr24	27991170	28034042	42872	3	0.0201342	no	ME	2	MN	1
CNVr1651	chr24	28856173	28858380	2207	4	0.0268456	no	HF	4
CNVr1653	chr24	35489668	35512539	22871	2	0.0134228	no	SA	1	HF	1
CNVr1654	chr24	36233151	36244045	10894	2	0.0134228	no	BC	1	AR	1
CNVr1657	chr24	42472205	42476604	4399	2	0.0134228	no	KC	1	HF	1
CNVr1658	chr24	43466236	43530199	63963	4	0.0268456	no	HL	3	SA	1
CNVr1664	chr24	62411069	62555589	144520	31	0.208054	yes	DF	1	HL	3	PA	3	HE	2	AR	1	BU	2	CA	2	HF	4	EL	1	MR	1	BC	2	JE	1	BN	1	CH	1	SA	1	FL	1	DB	2	KC	2
CNVr1666	chr25	766584	785640	19056	2	0.0134228	no	BU	1	HF	1
CNVr1668	chr25	1401564	1459000	57436	6	0.0402685	no	LI	1	SA	3	HF	1	BU	1
CNVr1672	chr25	4260710	4266722	6012	2	0.0134228	no	HL	1	BU	1
CNVr1677	chr25	9214045	9270380	56335	5	0.033557	no	MO	1	EL	1	HL	1	SA	1	AN	1
CNVr1678	chr25	9305480	9334184	28704	4	0.0268456	no	DF	2	HF	2
CNVr1679	chr25	9358007	9363138	5131	8	0.0536913	yes	HE	1	DF	1	BN	1	MN	1	HF	4
CNVr1680	chr25	9615561	9664651	49090	17	0.114094	yes	BK	1	BC	1	JE	1	MN	1	LI	1	CH	1	PA	1	AR	1	DB	1	HF	8
CNVr1683	chr25	12910966	12917070	6104	3	0.0201342	no	EL	1	HF	2
CNVr1688	chr25	18666885	18674448	7563	10	0.0671141	yes	MR	2	CL	1	BC	1	BS	2	BN	1	CH	1	FL	1	LI	1
CNVr1689	chr25	19330046	19990001	659955	3	0.0201342	no	BS	1	JE	1	SA	1
CNVr1702	chr25	32082993	32086215	3222	2	0.0134228	no	PA	1	CA	1
CNVr1703	chr25	33314090	33391370	77280	12	0.0805369	yes	EL	2	AN	1	HL	1	BU	2	JE	1	CC	1	MT	1	RO	1	SA	1	HF	1
CNVr1708	chr25	40418215	40421523	3308	2	0.0134228	no	HF	2
CNVr1709	chr25	41467554	41545658	78104	3	0.0201342	no	EL	1	HL	1	BU	1
CNVr1715	chr26	3618349	3651695	33346	4	0.0268456	no	EL	2	DB	1	MN	1
CNVr1718	chr26	5627591	5633113	5522	3	0.0201342	no	BU	1	HF	2
CNVr1729	chr26	13106434	13132916	26482	2	0.0134228	no	MT	1	MN	1
CNVr1730	chr26	15004908	15012827	7919	3	0.0201342	no	BK	1	HF	2
CNVr1733	chr26	17163979	17186051	22072	2	0.0134228	no	SA	1	RO	1
CNVr1737	chr26	18386127	18397724	11597	2	0.0134228	no	EL	1	RO	1
CNVr1744	chr26	25256245	25259279	3034	5	0.033557	no	HF	5
CNVr1745	chr26	25719640	25757447	37807	10	0.0671141	yes	KA	1	HL	1	FL	1	KC	2	HF	5
CNVr1749	chr26	27693104	27730134	37030	2	0.0134228	no	CC	1	SA	1
CNVr1760	chr26	34296519	34299839	3320	9	0.0604027	yes	DF	3	BS	1	BK	2	CH	1	FL	1	KC	1
CNVr1761	chr26	35401666	35407670	6004	5	0.033557	no	DF	1	SA	1	KC	3
CNVr1763	chr26	35874177	35883709	9532	2	0.0134228	no	HL	1	PO	1
CNVr1772	chr26	50354981	50359661	4680	3	0.0201342	no	BC	1	PA	1	CA	1
CNVr1778	chr27	1694921	1703521	8600	2	0.0134228	no	KC	1	HF	1
CNVr1780	chr27	3184245	3208757	24512	2	0.0134228	no	HF	2
CNVr1781	chr27	5781119	5973102	191983	2	0.0134228	no	BK	1	SA	1
CNVr1783	chr27	7662542	7750805	88263	2	0.0134228	no	KC	2
CNVr1792	chr27	16209993	16262487	52494	3	0.0201342	no	KC	3
CNVr1793	chr27	16421445	16426408	4963	6	0.0402685	no	AL	1	ME	2	SA	1	AR	1	MN	1
CNVr1797	chr27	19188197	19212269	24072	2	0.0134228	no	MT	1	BU	1
CNVr1802	chr27	20972939	20980184	7245	3	0.0201342	no	BS	3
CNVr1814	chr27	38362880	38407303	44423	5	0.033557	no	BN	1	BK	1	ME	1	SA	1	AR	1
CNVr1815	chr27	39402801	39410175	7374	3	0.0201342	no	HF	3
CNVr1823	chr28	2222737	2271424	48687	6	0.0402685	no	HE	3	AN	1	JE	1	AL	1
CNVr1824	chr28	2468624	2869287	400663	54	0.362416	yes	DF	3	CC	1	BU	2	BK	1	CA	4	DB	1	KA	1	CL	1	ME	4	JE	1	CH	2	KC	3	MO	1	BS	3	MT	2	MN	2	MA	1	PA	2	AR	2	HF	8	MI	1
CNVr1827	chr28	10755556	10774825	19269	14	0.0939597	yes	BN	1	BU	1	CA	1	BK	2	HE	2	AL	1	PA	1	FL	1	HF	4
CNVr1828	chr28	11332881	11386838	53957	2	0.0134228	no	HF	2
CNVr1832	chr28	20572681	20620644	47963	3	0.0201342	no	DF	3
CNVr1834	chr28	22009808	22053525	43717	3	0.0201342	no	CH	1	SA	1	HF	1
CNVr1835	chr28	22070449	22111800	41351	2	0.0134228	no	CC	1	MN	1
CNVr1836	chr28	22701867	22711518	9651	15	0.100671	yes	EL	3	BN	2	CH	1	PA	2	PO	1	HF	6
CNVr1838	chr28	23789316	23802833	13517	3	0.0201342	no	BS	1	SA	1	BU	1
CNVr1839	chr28	24647799	24684296	36497	3	0.0201342	no	BS	1	AR	1	MN	1
CNVr1840	chr28	26558460	26567131	8671	4	0.0268456	no	LM	1	BK	2	CC	1
CNVr1843	chr28	30500204	30697646	197442	3	0.0201342	no	MO	1	SA	1	DB	1
CNVr1846	chr28	35501453	35566652	65199	3	0.0201342	no	EL	1	HL	1	SA	1
CNVr1851	chr28	37841436	37858129	16693	3	0.0201342	no	DF	1	HF	2
CNVr1855	chr28	40827449	40834035	6586	3	0.0201342	no	MR	1	HL	1	BU	1
CNVr1858	chr28	42765307	42819940	54633	2	0.0134228	no	SA	1	PA	1
CNVr1861	chr29	16860	108487	91627	2	0.0134228	no	SA	1	CA	1
CNVr1862	chr29	323185	570024	246839	4	0.0268456	no	BN	1	BK	1	BC	1	CA	1
CNVr1863	chr29	2278114	2284262	6148	2	0.0134228	no	HF	2
CNVr1864	chr29	2371184	2378383	7199	4	0.0268456	no	BN	1	ME	2	CA	1
CNVr1865	chr29	3599142	3648370	49228	2	0.0134228	no	HL	1	SA	1
CNVr1870	chr29	5155732	5446333	290601	27	0.181208	yes	MO	1	BS	1	MT	2	MN	1	LM	1	AR	1	BU	1	CA	2	BC	1	HF	3	CL	1	ME	4	BK	2	BN	3	SA	2	DB	1
CNVr1877	chr29	9170206	9176026	5820	2	0.0134228	no	DF	1	CH	1
CNVr1882	chr29	11791851	11797332	5481	4	0.0268456	no	BC	1	SA	1	CA	1	MN	1
CNVr1884	chr29	13219091	13227360	8269	3	0.0201342	no	HE	3
CNVr1885	chr29	19464342	19479962	15620	2	0.0134228	no	MA	1	CH	1
CNVr1889	chr29	21753963	21762858	8895	2	0.0134228	no	MI	1	DB	1
CNVr1891	chr29	22119406	22130003	10597	4	0.0268456	no	HF	4
CNVr1892	chr29	22506958	22510966	4008	2	0.0134228	no	MA	1	HF	1
CNVr1894	chr29	24000816	24025296	24480	11	0.0738255	yes	HF	11
CNVr1895	chr29	26904527	26951446	46919	4	0.0268456	no	LM	1	LI	1	SA	2
CNVr1896	chr29	27293497	27434827	141330	28	0.187919	yes	MO	1	BS	1	HL	2	MR	1	BU	1	CA	2	HF	9	EL	2	BK	1	BC	1	TU	1	BN	1	CH	1	FL	3	LI	1
CNVr1897	chr29	27476694	27536291	59597	8	0.0536913	yes	MI	2	ME	1	LM	2	CA	1	PA	1	FL	1
CNVr1898	chr29	27637458	27682214	44756	8	0.0536913	yes	EL	2	BK	1	BN	1	FL	2	CA	2
CNVr1899	chr29	27757297	27769065	11768	2	0.0134228	no	ME	1	BU	1
CNVr1901	chr29	32463542	32569416	105874	3	0.0201342	no	HE	3
CNVr1902	chr29	37213731	37396883	183152	42	0.281879	yes	BS	4	HL	1	PA	2	AR	2	MN	1	LM	3	AL	1	BU	4	CA	4	HE	1	EL	3	CL	1	BC	2	CC	1	MI	2	CH	3	SA	1	FL	4	DB	1	PO	1
CNVr1904	chr29	39156095	39269818	113723	2	0.0134228	no	MA	1	PO	1
CNVr1905	chr29	42469761	42567601	97840	32	0.214765	yes	SA	1	CA	1	PA	2	AR	1	HF	18	KA	1	BK	2	BC	2	TU	1	MT	1	FL	1	KC	1
CNVr1909	chr3	706336	776764	70428	11	0.0738255	yes	JE	1	HF	10
CNVr1911	chr3	3134441	3176999	42558	2	0.0134228	no	JE	1	CA	1
CNVr1915	chr3	7957960	7966233	8273	6	0.0402685	no	MI	1	ME	1	HE	1	PO	1	BU	1	HF	1
CNVr1916	chr3	8635643	8682290	46647	16	0.107383	yes	MO	1	MR	1	CH	1	JE	1	HF	12
CNVr1921	chr3	15134238	15343632	209394	18	0.120805	yes	EL	1	BK	1	HL	2	BU	3	MN	2	MO	1	CC	1	SA	3	AR	1	DB	2	RO	1
CNVr1925	chr3	20480189	20498904	18715	3	0.0201342	no	EL	1	BS	1	BU	1
CNVr1926	chr3	20964087	20996369	32282	7	0.0469799	no	AN	1	SA	1	BS	1	CH	1	MT	1	FL	1	PO	1
CNVr1927	chr3	21117863	21239099	121236	3	0.0201342	no	MR	1	PA	1	FL	1
CNVr1929	chr3	22466653	22488487	21834	2	0.0134228	no	HE	2
CNVr1938	chr3	32390609	32430992	40383	2	0.0134228	no	SA	1	HF	1
CNVr1940	chr3	35163645	35167167	3522	4	0.0268456	no	MR	1	HL	1	FL	1	DB	1
CNVr1941	chr3	37810646	37823244	12598	5	0.033557	no	MO	1	MI	1	JE	1	SA	2
CNVr1943	chr3	40531848	40582028	50180	2	0.0134228	no	HL	1	HF	1
CNVr1946	chr3	41206531	41224739	18208	2	0.0134228	no	MO	1	HL	1
CNVr1948	chr3	41860820	41883352	22532	4	0.0268456	no	HE	1	BU	3
CNVr1952	chr3	49235943	49266038	30095	3	0.0201342	no	HE	1	BK	2
CNVr1954	chr3	50167465	50191213	23748	13	0.0872483	yes	BS	1	BC	1	CH	3	BU	1	FL	1	HF	6
CNVr1955	chr3	50446348	50509843	63495	3	0.0201342	no	SA	1	AR	1	HF	1
CNVr1956	chr3	51226863	51248664	21801	2	0.0134228	no	SA	1	BU	1
CNVr1957	chr3	52137181	52220336	83155	16	0.107383	yes	EL	2	MI	1	PA	1	TU	1	AN	1	BU	4	MR	1	SA	4	DB	1
CNVr1960	chr3	54251564	54253993	2429	2	0.0134228	no	MR	2
CNVr1961	chr3	54256514	54261102	4588	4	0.0268456	no	DF	1	BS	1	BC	1	CH	1
CNVr1962	chr3	54369910	54968058	598148	30	0.201342	yes	MR	1	BS	1	PA	4	CL	1	LM	1	BU	1	BK	2	HF	2	MI	2	HE	3	JE	1	TU	1	BN	2	MA	1	PO	1	AN	1	FL	3	LI	2
CNVr1965	chr3	57821484	57850171	28687	2	0.0134228	no	BU	1	DB	1
CNVr1968	chr3	61099707	61137889	38182	2	0.0134228	no	MO	1	EL	1
CNVr1969	chr3	65445867	65564300	118433	2	0.0134228	no	BK	1	HL	1
CNVr1970	chr3	66231387	66244559	13172	5	0.033557	no	EL	3	AR	1	HF	1
CNVr1972	chr3	67188601	67216388	27787	5	0.033557	no	EL	2	PO	1	BU	1	MN	1
CNVr1973	chr3	68678001	68702409	24408	2	0.0134228	no	BK	1	JE	1
CNVr1975	chr3	69197538	69292666	95128	2	0.0134228	no	SA	1	HF	1
CNVr1976	chr3	69811651	69814877	3226	8	0.0536913	yes	MO	1	MR	1	HE	3	BU	1	KC	1	HF	1
CNVr1978	chr3	70830063	70854502	24439	2	0.0134228	no	HF	2
CNVr1979	chr3	71428725	71526682	97957	3	0.0201342	no	CA	1	HF	2
CNVr1981	chr3	71855477	71876377	20900	2	0.0134228	no	HF	2
CNVr1982	chr3	72237329	72256623	19294	2	0.0134228	no	HF	2
CNVr1994	chr3	78897195	78905736	8541	2	0.0134228	no	CC	1	MN	1
CNVr2004	chr3	94435711	94518433	82722	2	0.0134228	no	BN	1	SA	1
CNVr2006	chr3	97045586	97049900	4314	5	0.033557	no	BS	1	MT	1	JE	1	FL	1	HF	1
CNVr2008	chr3	99811044	99836774	25730	3	0.0201342	no	ME	2	PA	1
CNVr2009	chr3	101469831	101538838	69007	4	0.0268456	no	SA	1	RO	1	HF	2
CNVr2012	chr3	105711958	105728888	16930	41	0.275168	yes	BS	1	SA	2	HF	13	MN	1	MR	2	AR	1	BU	2	CA	2	DB	1	EL	3	HE	1	ME	2	JE	2	MI	2	CH	1	MT	4	RO	1
CNVr2021	chr3	119900635	119913595	12960	2	0.0134228	no	BU	2
CNVr2026	chr4	433867	457004	23137	7	0.0469799	no	MO	1	BS	1	AN	1	BU	1	AR	1	RO	1	MN	1
CNVr2027	chr4	864730	872358	7628	3	0.0201342	no	CH	3
CNVr2028	chr4	877743	890755	13012	5	0.033557	no	BS	1	ME	1	KC	3
CNVr2029	chr4	1709160	1716377	7217	2	0.0134228	no	HF	2
CNVr2032	chr4	5683973	5755303	71330	2	0.0134228	no	HE	1	EL	1
CNVr2033	chr4	6223614	6453909	230295	3	0.0201342	no	BS	1	HF	2
CNVr2039	chr4	9228866	9240638	11772	2	0.0134228	no	MO	1	DB	1
CNVr2048	chr4	19985853	20034494	48641	4	0.0268456	no	EL	1	HL	1	BU	1	SA	1
CNVr2049	chr4	20663663	20722945	59282	2	0.0134228	no	CH	1	BU	1
CNVr2056	chr4	28239495	28257980	18485	22	0.147651	yes	DF	1	PA	1	AR	1	LM	1	AL	1	BU	2	CA	1	ME	1	HF	7	EL	1	BK	1	BC	1	CH	1	SA	1	MT	1
CNVr2057	chr4	28424649	28431932	7283	2	0.0134228	no	MR	1	BS	1
CNVr2058	chr4	28686357	28700745	14388	7	0.0469799	no	HF	7
CNVr2059	chr4	28744454	28751390	6936	3	0.0201342	no	HF	3
CNVr2063	chr4	33540612	33550157	9545	7	0.0469799	no	DF	2	JE	1	HF	4
CNVr2064	chr4	36532846	36563030	30184	4	0.0268456	no	BS	1	HF	3
CNVr2065	chr4	36818806	36865652	46846	2	0.0134228	no	HF	2
CNVr2068	chr4	38958801	39005921	47120	2	0.0134228	no	SA	2
CNVr2069	chr4	39348335	39425567	77232	3	0.0201342	no	EL	2	SA	1
CNVr2072	chr4	41831450	41883506	52056	3	0.0201342	no	BK	1	HL	1	HF	1
CNVr2073	chr4	43481123	43487686	6563	15	0.100671	yes	EL	3	BK	1	LM	1	BS	1	BN	2	SA	1	HF	6
CNVr2076	chr4	45054839	45072215	17376	15	0.100671	yes	DF	2	KA	1	BN	1	JE	2	BK	1	HE	1	LI	2	PA	1	ME	2	KC	1	HF	1
CNVr2077	chr4	46482878	46553374	70496	2	0.0134228	no	HL	1	SA	1
CNVr2078	chr4	47531838	47537722	5884	2	0.0134228	no	LM	1	CH	1
CNVr2086	chr4	58972371	58998553	26182	2	0.0134228	no	PA	1	HF	1
CNVr2092	chr4	60956987	61265047	308060	4	0.0268456	no	HL	1	SA	1	CA	2
CNVr2097	chr4	66015639	66027971	12332	3	0.0201342	no	BS	1	HL	1	DB	1
CNVr2098	chr4	66387240	66443242	56002	3	0.0201342	no	HL	1	SA	1	MN	1
CNVr2102	chr4	71728683	71757549	28866	3	0.0201342	no	ME	1	CH	2
CNVr2109	chr4	74940057	74991696	51639	9	0.0604027	yes	EL	2	MO	1	HL	2	MN	1	BU	2	HF	1
CNVr2110	chr4	75028395	75104623	76228	16	0.107383	yes	DF	1	HL	1	BU	1	MN	1	HE	2	PA	1	KA	1	MR	2	JE	1	BN	1	MA	1	KC	3
CNVr2115	chr4	80911703	80935765	24062	2	0.0134228	no	CA	2
CNVr2116	chr4	83409962	83463128	53166	34	0.228188	yes	DF	3	BK	1	HL	1	SA	3	JE	1	BN	1	CH	3	PA	2	BC	2	KC	3	HF	14
CNVr2117	chr4	83537834	83555683	17849	3	0.0201342	no	PA	1	CA	1	SA	1
CNVr2119	chr4	84516160	84561253	45093	2	0.0134228	no	SA	1	RO	1
CNVr2121	chr4	85614726	85923262	308536	6	0.0402685	no	BN	3	BC	3
CNVr2123	chr4	87748713	87761236	12523	4	0.0268456	no	LM	2	MI	1	AR	1
CNVr2131	chr4	92247520	92303937	56417	5	0.033557	no	DF	2	DB	1	HF	2
CNVr2135	chr4	96779190	96825993	46803	8	0.0536913	yes	MO	1	HL	1	MN	1	CH	1	SA	1	AR	1	HF	2
CNVr2138	chr4	98249689	98282044	32355	2	0.0134228	no	HF	2
CNVr2139	chr4	99806123	99950788	144665	8	0.0536913	yes	PO	1	PA	1	TU	1	SA	1	HF	4
CNVr2142	chr4	105924787	105999317	74530	20	0.134228	yes	MI	1	CC	1	ME	1	PA	2	MN	2	HE	2	AL	1	LI	1	SA	1	CA	3	HF	5
CNVr2144	chr4	106055870	106142458	86588	21	0.14094	yes	BK	1	BC	2	JE	1	DB	1	MN	1	LI	1	CH	1	PA	3	AR	1	HL	1	HF	8
CNVr2147	chr4	106642849	106765834	122985	11	0.0738255	yes	AL	1	MT	1	BS	1	KC	1	HF	7
CNVr2148	chr4	107200090	107251131	51041	8	0.0536913	yes	CH	1	HF	7
CNVr2151	chr4	108134382	108171759	37377	16	0.107383	yes	BS	1	MN	1	LM	1	AL	1	PA	1	AR	1	HF	3	MI	1	BK	2	BC	2	PO	1	CH	1
CNVr2153	chr4	109085439	109098126	12687	4	0.0268456	no	HF	4
CNVr2156	chr4	109925623	109930721	5098	3	0.0201342	no	HF	3
CNVr2159	chr4	112422989	112426902	3913	3	0.0201342	no	DF	1	BN	1	MI	1
CNVr2160	chr4	113657341	113757613	100272	25	0.167785	yes	EL	2	DF	2	ME	1	PA	2	BU	3	DB	1	KC	3	HF	11
CNVr2164	chr5	5101	38502	33401	3	0.0201342	no	HF	3
CNVr2165	chr5	322834	339570	16736	2	0.0134228	no	SA	1	AR	1
CNVr2166	chr5	1444949	1506039	61090	2	0.0134228	no	SA	1	RO	1
CNVr2173	chr5	4513012	4531901	18889	12	0.0805369	yes	LM	3	BS	1	LI	1	HF	7
CNVr2174	chr5	5626620	5638151	11531	14	0.0939597	yes	DF	2	MA	1	PA	1	HE	2	FL	1	BU	1	AR	2	KC	3	SA	1
CNVr2175	chr5	8270443	8274261	3818	2	0.0134228	no	DF	1	BS	1
CNVr2176	chr5	9407030	9509707	102677	2	0.0134228	no	HL	1	SA	1
CNVr2179	chr5	11421987	11439750	17763	2	0.0134228	no	LI	1	TU	1
CNVr2183	chr5	13546110	13562373	16263	2	0.0134228	no	DF	2
CNVr2185	chr5	15832131	15838518	6387	10	0.0671141	yes	MI	2	ME	2	TU	1	HE	3	SA	1	CA	1
CNVr2191	chr5	22514133	22563988	49855	38	0.255034	yes	DF	4	HL	2	PA	1	MN	1	MA	1	AL	1	BU	1	BK	3	DB	1	SA	3	KA	1	HE	4	ME	1	MR	2	BN	1	LI	2	MT	3	RO	1	KC	5
CNVr2192	chr5	24884876	24905693	20817	2	0.0134228	no	BU	1	MN	1
CNVr2196	chr5	31682483	31690859	8376	4	0.0268456	no	BN	1	KA	1	MT	1	CC	1
CNVr2197	chr5	31896234	31918396	22162	8	0.0536913	yes	BK	1	ME	2	MN	2	CC	1	MT	1	CA	1
CNVr2199	chr5	33199577	33211425	11848	2	0.0134228	no	SA	1	AR	1
CNVr2200	chr5	36043858	36047696	3838	2	0.0134228	no	KA	1	HF	1
CNVr2207	chr5	40176288	40217046	40758	2	0.0134228	no	SA	2
CNVr2209	chr5	41112548	41276695	164147	2	0.0134228	no	KA	1	PO	1
CNVr2211	chr5	41573140	41583134	9994	5	0.033557	no	MI	1	LM	1	LI	1	SA	1	HF	1
CNVr2213	chr5	41982095	41983818	1723	2	0.0134228	no	ME	1	TU	1
CNVr2215	chr5	42126480	42154122	27642	2	0.0134228	no	EL	1	HF	1
CNVr2219	chr5	45391371	45395358	3987	3	0.0201342	no	BU	3
CNVr2220	chr5	45645909	45655508	9599	2	0.0134228	no	HE	1	TU	1
CNVr2222	chr5	50314511	50336207	21696	10	0.0671141	yes	BC	1	MT	1	LM	1	PA	2	CA	2	HF	3
CNVr2223	chr5	52235586	52265238	29652	3	0.0201342	no	AL	1	ME	1	CA	1
CNVr2224	chr5	52291088	52303451	12363	3	0.0201342	no	AL	1	ME	1	CA	1
CNVr2229	chr5	58021130	58184342	163212	22	0.147651	yes	DF	1	BS	1	HL	1	JE	1	CC	1	HE	1	MR	2	FL	1	DB	1	HF	12
CNVr2232	chr5	58817548	58864045	46497	2	0.0134228	no	PO	1	SA	1
CNVr2233	chr5	58966295	59268092	301797	113	0.758389	yes	DF	3	CC	1	HL	1	PA	4	MR	2	CA	3	DB	1	KA	1	BK	3	ME	4	JE	1	BN	3	AN	1	MA	1	PO	1	KC	5	BS	3	MT	1	CL	1	MN	1	LM	1
CNVr2234	chr5	59844248	59884984	40736	3	0.0201342	no	MR	2	HF	1
CNVr2235	chr5	65024099	65030645	6546	3	0.0201342	no	BC	1	CH	2
CNVr2240	chr5	73185738	73191139	5401	8	0.0536913	yes	KA	1	MI	1	ME	1	PA	1	BU	1	LM	2	SA	1
CNVr2242	chr5	74939227	75060837	121610	5	0.033557	no	AL	1	CH	1	PA	2	CA	1
CNVr2246	chr5	79929174	79954124	24950	25	0.167785	yes	MO	1	LM	3	AL	1	PA	2	CA	1	HF	10	ME	1	BN	1	PO	1	LI	1	FL	1	RO	1	KC	1
CNVr2248	chr5	82359803	82361520	1717	2	0.0134228	no	EL	2
CNVr2251	chr5	86161149	86164346	3197	2	0.0134228	no	HF	2
CNVr2256	chr5	90813987	90837905	23918	4	0.0268456	no	HE	3	HL	1
CNVr2258	chr5	92836080	92839867	3787	2	0.0134228	no	PA	1	AR	1
CNVr2262	chr5	99096608	99155381	58773	3	0.0201342	no	CA	1	RO	1	HF	1
CNVr2263	chr5	99763391	99797625	34234	2	0.0134228	no	CH	1	BU	1
CNVr2267	chr5	102438090	102541865	103775	6	0.0402685	no	KA	1	BK	1	MT	2	BU	1	ME	1
CNVr2268	chr5	102814897	102816435	1538	2	0.0134228	no	HF	2
CNVr2269	chr5	103122325	103456921	334596	56	0.375839	yes	BU	2	BK	3	HE	1	KA	1	CL	1	BC	1	JE	1	TU	1	BN	2	KC	1	MO	1	BS	2	MT	4	MN	1	LM	2	AL	1	PA	1	CA	3	ME	3	HF	16	MR	2
CNVr2270	chr5	103678422	103722388	43966	2	0.0134228	no	LM	1	LI	1
CNVr2271	chr5	104667166	104670780	3614	4	0.0268456	no	HF	4
CNVr2273	chr5	110679472	110731962	52490	5	0.033557	no	EL	1	MT	1	JE	1	DB	1	RO	1
CNVr2275	chr5	115030209	115061022	30813	9	0.0604027	yes	BU	2	HE	2	LI	1	PA	2	CH	1	HF	1
CNVr2276	chr5	117281795	117639815	358020	134	0.899329	yes	DF	4	CC	1	HL	3	BU	5	MR	2	CA	4	DB	2	KA	1	BK	4	ME	4	JE	2	TU	1	BN	3	CH	3	MA	1	PO	1	KC	5	MO	1	BS	4	MT	3	CL	1
CNVr2277	chr5	117688762	117712518	23756	3	0.0201342	no	HF	3
CNVr2281	chr6	31280	42964	11684	2	0.0134228	no	MO	1	EL	1
CNVr2283	chr6	359471	431260	71789	8	0.0536913	yes	MR	1	CA	1	CH	2	FL	2	HF	2
CNVr2284	chr6	456602	553489	96887	10	0.0671141	yes	MR	1	CA	2	CH	2	FL	2	HF	3
CNVr2287	chr6	1064931	1100413	35482	12	0.0805369	yes	BS	1	JE	2	LM	1	CA	1	LI	1	SA	2	AR	1	HF	3
CNVr2292	chr6	3089088	3109223	20135	9	0.0604027	yes	LM	3	AL	2	BC	1	MI	2	LI	1
CNVr2293	chr6	3190744	3225645	34901	2	0.0134228	no	BU	1	HF	1
CNVr2295	chr6	5288155	5298300	10145	3	0.0201342	no	BN	1	HL	1	PO	1
CNVr2297	chr6	8594386	8616885	22499	9	0.0604027	yes	EL	1	MO	1	HL	1	MN	2	BU	2	RO	1	HF	1
CNVr2307	chr6	12846571	12856335	9764	6	0.0402685	no	EL	1	MR	1	HL	1	ME	1	KC	2
CNVr2308	chr6	13712516	13727226	14710	4	0.0268456	no	LI	1	SA	1	CA	1	BC	1
CNVr2310	chr6	17103373	17114040	10667	2	0.0134228	no	EL	2
CNVr2313	chr6	19603556	19621013	17457	5	0.033557	no	KA	1	HF	4
CNVr2315	chr6	20186794	20230228	43434	2	0.0134228	no	MO	1	HL	1
CNVr2316	chr6	24516973	24520142	3169	2	0.0134228	no	EL	2
CNVr2323	chr6	28989049	28999522	10473	11	0.0738255	yes	LM	1	BC	1	CC	1	BN	1	MT	1	HF	6
CNVr2324	chr6	31740018	31756307	16289	2	0.0134228	no	HL	1	ME	1
CNVr2331	chr6	36478801	36507250	28449	4	0.0268456	no	MR	1	HF	3
CNVr2338	chr6	48601080	48797713	196633	4	0.0268456	no	BK	3	CH	1
CNVr2339	chr6	49111005	49118956	7951	3	0.0201342	no	MN	1	HF	2
CNVr2340	chr6	50092701	50097847	5146	2	0.0134228	no	HF	2
CNVr2342	chr6	50989677	51054100	64423	3	0.0201342	no	HL	1	LI	1	HF	1
CNVr2343	chr6	52071063	52127785	56722	3	0.0201342	no	SA	3
CNVr2346	chr6	52513627	52544597	30970	2	0.0134228	no	PA	2
CNVr2347	chr6	52598628	52655212	56584	4	0.0268456	no	MI	1	SA	2	BU	1
CNVr2349	chr6	53433427	53794478	361051	20	0.134228	yes	MI	1	HF	19
CNVr2351	chr6	54053269	54078842	25573	2	0.0134228	no	HF	2
CNVr2358	chr6	56438996	56465986	26990	2	0.0134228	no	ME	1	MN	1
CNVr2359	chr6	57448716	57464144	15428	5	0.033557	no	MI	1	ME	1	PA	1	CA	1	LI	1
CNVr2361	chr6	58292791	58306681	13890	11	0.0738255	yes	HF	11
CNVr2370	chr6	65940020	65964731	24711	8	0.0536913	yes	HE	2	KA	1	BC	1	BU	1	CA	3
CNVr2373	chr6	70595517	70635824	40307	2	0.0134228	no	EL	1	RO	1
CNVr2375	chr6	71623645	72128229	504584	6	0.0402685	no	BN	1	EL	3	BC	2
CNVr2377	chr6	75377691	75395303	17612	2	0.0134228	no	SA	1	AR	1
CNVr2378	chr6	75937045	75979307	42262	2	0.0134228	no	PO	1	BU	1
CNVr2385	chr6	80269487	80400537	131050	2	0.0134228	no	HL	1	BU	1
CNVr2387	chr6	80704133	80715093	10960	2	0.0134228	no	MO	1	CC	1
CNVr2388	chr6	80741948	80755942	13994	23	0.154362	yes	HF	23
CNVr2391	chr6	80996652	81001186	4534	11	0.0738255	yes	MI	1	JE	1	CH	1	PA	2	CA	1	DB	1	SA	1	HF	3
CNVr2393	chr6	81225864	81286240	60376	3	0.0201342	no	BU	2	HF	1
CNVr2398	chr6	82552852	82627618	74766	3	0.0201342	no	CC	1	HF	2
CNVr2402	chr6	85017112	85093387	76275	2	0.0134228	no	CA	2
CNVr2403	chr6	86121193	86154933	33740	32	0.214765	yes	EL	1	BS	2	BC	1	SA	1	BK	1	HE	3	BU	1	FL	1	HF	21
CNVr2408	chr6	88570607	88618329	47722	2	0.0134228	no	BN	1	BK	1
CNVr2413	chr6	91348161	91352639	4478	4	0.0268456	no	SA	2	AR	1	BU	1
CNVr2414	chr6	91549572	91568612	19040	2	0.0134228	no	MI	1	AR	1
CNVr2416	chr6	95597776	95619461	21685	4	0.0268456	no	MO	1	CC	1	HF	2
CNVr2418	chr6	96055154	96059367	4213	6	0.0402685	no	BK	1	BC	1	CA	1	ME	2	MN	1
CNVr2422	chr6	98708640	98795264	86624	2	0.0134228	no	SA	1	TU	1
CNVr2423	chr6	102132978	102189511	56533	2	0.0134228	no	CH	2
CNVr2426	chr6	106543129	106927782	384653	2	0.0134228	no	RO	1	HF	1
CNVr2431	chr6	111986710	112007250	20540	3	0.0201342	no	HF	3
CNVr2432	chr6	112456874	112503717	46843	2	0.0134228	no	HF	2
CNVr2439	chr7	10880	286246	275366	2	0.0134228	no	BS	1	JE	1
CNVr2444	chr7	1248157	1422115	173958	3	0.0201342	no	BK	1	JE	1	DB	1
CNVr2448	chr7	2706169	2799515	93346	2	0.0134228	no	HL	1	JE	1
CNVr2451	chr7	6466575	8183573	1716998	65	0.436242	yes	MO	1	CC	1	HL	2	AR	1	AN	1	MN	2	MR	2	LI	1	BU	5	CA	2	DB	1	HF	30	EL	3	BK	1	ME	1	JE	2	MI	1	CH	2	SA	5	RO	1
CNVr2452	chr7	9233673	11332696	2099023	73	0.489933	yes	DF	2	BS	2	MR	2	PA	2	BK	2	MA	1	AL	1	BU	1	CA	3	BC	2	HF	35	HE	1	ME	4	JE	3	LI	3	SA	3	FL	1	DB	1	KC	4
CNVr2456	chr7	14564132	14680051	115919	2	0.0134228	no	JE	1	MN	1
CNVr2457	chr7	14714172	14722637	8465	6	0.0402685	no	KA	1	AL	1	MI	1	AR	2	KC	1
CNVr2458	chr7	15083922	15283568	199646	31	0.208054	yes	DF	1	HL	1	SA	1	AR	1	MN	1	MA	1	AL	1	BU	4	CA	1	BC	1	HF	8	KA	1	HE	1	LM	1	JE	2	BN	1	CH	2	MT	1	LI	1
CNVr2459	chr7	15361832	15390306	28474	11	0.0738255	yes	HL	1	MN	1	MA	1	CH	1	BU	4	AR	1	LI	1	HF	1
CNVr2462	chr7	18518171	18566035	47864	102	0.684564	yes	DF	3	CC	1	HL	2	PA	3	MR	2	AR	1	KA	1	CL	1	BK	3	JE	1	TU	1	EL	1	BN	1	CH	3	AN	1	LI	1	KC	1	MO	1	BS	4	MT	1	MN	1
CNVr2467	chr7	23690724	23704360	13636	4	0.0268456	no	HF	2	PA	1	MN	1
CNVr2468	chr7	24134819	24178196	43377	2	0.0134228	no	EL	1	SA	1
CNVr2472	chr7	24590478	24601469	10991	2	0.0134228	no	EL	1	RO	1
CNVr2475	chr7	29569259	29627140	57881	6	0.0402685	no	BK	2	AR	1	RO	1	BS	2
CNVr2478	chr7	32344413	32378644	34231	2	0.0134228	no	SA	1	MN	1
CNVr2479	chr7	33252784	33296499	43715	2	0.0134228	no	SA	1	HF	1
CNVr2484	chr7	35130073	35132132	2059	2	0.0134228	no	EL	1	KC	1
CNVr2488	chr7	39035708	39070196	34488	2	0.0134228	no	BS	1	BU	1
CNVr2495	chr7	41582892	41588354	5462	2	0.0134228	no	BK	2
CNVr2497	chr7	42745346	42788788	43442	46	0.308725	yes	EL	1	BN	1	HL	1	HE	1	MA	1	CH	1	MT	1	CA	1	KA	1	DF	1	HF	36
CNVr2498	chr7	42945525	43334237	388712	17	0.114094	yes	EL	1	BK	2	BS	2	SA	1	AR	1	RO	1	HF	9
CNVr2499	chr7	43487164	43501526	14362	37	0.248322	yes	DF	1	HL	2	BU	1	MR	1	HE	1	ME	1	JE	3	TU	1	BN	1	PO	1	KC	1	BS	2	SA	2	AN	1	LM	1	AL	1	PA	3	AR	1	BC	1	HF	1	EL	2
CNVr2503	chr7	44437375	44444959	7584	32	0.214765	yes	DF	1	BS	1	HL	1	MT	4	BU	1	HF	14	BK	1	JE	2	BN	3	CH	1	SA	1	FL	1	KC	1
CNVr2507	chr7	46080925	46271505	190580	4	0.0268456	no	BK	1	MT	1	SA	1	HF	1
CNVr2509	chr7	47757812	47903864	146052	4	0.0268456	no	EL	1	SA	1	HF	2
CNVr2515	chr7	53536229	53660483	124254	8	0.0536913	yes	HL	2	LM	2	SA	1	AR	1	DB	1	HF	1
CNVr2518	chr7	54839973	55037685	197712	4	0.0268456	no	ME	2	MT	1	HF	1
CNVr2527	chr7	65993294	66014521	21227	3	0.0201342	no	SA	1	KC	2
CNVr2528	chr7	66018915	66028838	9923	11	0.0738255	yes	MR	1	BK	2	HF	8
CNVr2531	chr7	69916568	69931500	14932	4	0.0268456	no	MT	4
CNVr2532	chr7	70005850	70022592	16742	3	0.0201342	no	MT	3
CNVr2534	chr7	70609121	70790831	181710	7	0.0469799	no	BN	1	LM	1	BC	1	PA	3	AL	1
CNVr2535	chr7	74241339	74255065	13726	2	0.0134228	no	BN	1	AR	1
CNVr2536	chr7	76479787	76497957	18170	3	0.0201342	no	HE	1	AL	1	CH	1
CNVr2539	chr7	77577699	77592273	14574	2	0.0134228	no	ME	1	CA	1
CNVr2546	chr7	83683802	83702980	19178	2	0.0134228	no	HE	1	HF	1
CNVr2552	chr7	87090861	87138748	47887	15	0.100671	yes	MI	1	BC	1	SA	1	AL	1	BN	2	FL	2	PA	2	AR	2	DB	1	KC	1	HF	1
CNVr2553	chr7	87452028	87457363	5335	10	0.0671141	yes	MI	1	CH	1	SA	1	HF	7
CNVr2555	chr7	87606801	87612652	5851	2	0.0134228	no	HL	1	SA	1
CNVr2556	chr7	87918080	87949636	31556	2	0.0134228	no	KA	1	KC	1
CNVr2571	chr7	99113453	99116654	3201	46	0.308725	yes	MI	1	BS	3	MT	1	BN	1	CH	1	PA	2	HE	2	DF	1	HF	34
CNVr2573	chr7	99322117	99328261	6144	2	0.0134228	no	EL	1	CH	1
CNVr2574	chr7	99776747	99788197	11450	2	0.0134228	no	CH	2
CNVr2576	chr7	100041017	100052329	11312	7	0.0469799	no	CH	1	HF	6
CNVr2580	chr7	104568613	104625401	56788	2	0.0134228	no	HL	1	SA	1
CNVr2585	chr7	107712506	107737643	25137	3	0.0201342	no	BS	2	JE	1
CNVr2587	chr7	109638073	109656279	18206	2	0.0134228	no	BU	1	TU	1
CNVr2588	chr7	109968017	110000473	32456	6	0.0402685	no	EL	1	CL	1	HL	1	BU	1	SA	2
CNVr2589	chr8	95630	177339	81709	4	0.0268456	no	MO	1	AL	1	BU	1	HF	1
CNVr2593	chr8	2252209	2253891	1682	2	0.0134228	no	BU	2
CNVr2595	chr8	3083095	3088536	5441	3	0.0201342	no	HF	3
CNVr2596	chr8	3343762	3363622	19860	4	0.0268456	no	HE	1	DB	1	HF	2
CNVr2600	chr8	12451687	12498395	46708	77	0.516779	yes	DF	1	HL	2	PA	2	BK	1	AR	2	HE	2	KA	1	CL	1	ME	3	JE	3	TU	1	BN	1	CH	2	KC	3	BS	1	MN	1	LM	2	AL	2	BU	4	CA	2	BC	1
CNVr2603	chr8	12976665	13077947	101282	14	0.0939597	yes	DF	1	BC	1	HF	12
CNVr2606	chr8	13869663	13884690	15027	3	0.0201342	no	EL	1	HL	2
CNVr2608	chr8	15374573	15387156	12583	4	0.0268456	no	BN	2	BC	1	FL	1
CNVr2611	chr8	20744598	20749562	4964	2	0.0134228	no	LI	1	KC	1
CNVr2614	chr8	21230762	21267518	36756	19	0.127517	yes	HF	19
CNVr2617	chr8	22973761	23078877	105116	5	0.033557	no	BN	1	BC	1	BU	1	PA	1	MN	1
CNVr2619	chr8	25004348	25018534	14186	2	0.0134228	no	MO	1	MN	1
CNVr2623	chr8	32582663	32951672	369009	2	0.0134228	no	FL	1	KC	1
CNVr2624	chr8	32961137	32968374	7237	3	0.0201342	no	JE	2	CA	1
CNVr2627	chr8	34626261	34667933	41672	2	0.0134228	no	HF	2
CNVr2629	chr8	35029964	35110640	80676	2	0.0134228	no	CC	1	HL	1
CNVr2631	chr8	35664328	35674254	9926	2	0.0134228	no	HL	1	ME	1
CNVr2634	chr8	36461960	36482729	20769	3	0.0201342	no	HE	3
CNVr2640	chr8	40072010	40083211	11201	2	0.0134228	no	HL	1	AR	1
CNVr2643	chr8	41408514	41446033	37519	2	0.0134228	no	EL	1	MN	1
CNVr2644	chr8	44934828	44944671	9843	51	0.342282	yes	DF	3	BK	1	MI	1	AL	1	LI	1	BU	2	AR	2	HF	40
CNVr2647	chr8	47313169	47353121	39952	5	0.033557	no	CC	1	BU	1	TU	1	HF	2
CNVr2653	chr8	53467071	53510901	43830	2	0.0134228	no	CC	1	SA	1
CNVr2656	chr8	58282234	58346115	63881	3	0.0201342	no	SA	2	HF	1
CNVr2660	chr8	61614265	61794716	180451	10	0.0671141	yes	MO	1	HL	2	BU	1	MN	1	SA	3	DB	1	HF	1
CNVr2679	chr8	77675650	77687415	11765	5	0.033557	no	BK	1	ME	1	BU	1	CA	1	HF	1
CNVr2681	chr8	85379934	85467319	87385	2	0.0134228	no	SA	1	HF	1
CNVr2688	chr8	94386951	94405438	18487	2	0.0134228	no	KC	1	HF	1
CNVr2693	chr8	95843835	95953799	109964	3	0.0201342	no	JE	1	HF	2
CNVr2694	chr8	95983063	96042429	59366	8	0.0536913	yes	LM	1	BS	3	MI	2	TU	1	CL	1
CNVr2695	chr8	96129918	96181815	51897	33	0.221477	yes	HL	1	PA	1	MR	2	MI	1	CL	1	BK	1	TU	1	CH	3	KC	1	MO	1	BS	3	MT	1	MN	1	LM	1	BU	1	AR	1	ME	2	HF	3	AN	1	MA	1	PO	1
CNVr2697	chr8	103339472	103423894	84422	2	0.0134228	no	HL	1	SA	1
CNVr2699	chr8	105168710	105226498	57788	10	0.0671141	yes	DF	1	BS	1	SA	1	TU	1	MR	2	BU	1	FL	1	HF	2
CNVr2700	chr8	105254448	105273649	19201	7	0.0469799	no	DF	1	MR	1	TU	1	HF	4
CNVr2707	chr9	2611482	2626145	14663	2	0.0134228	no	ME	1	JE	1
CNVr2714	chr9	4889983	4909296	19313	5	0.033557	no	MT	1	PA	2	FL	1	SA	1
CNVr2716	chr9	5610931	5639103	28172	33	0.221477	yes	DF	4	MI	1	MT	1	MR	1	PA	1	CA	2	HF	15	EL	3	LM	1	SA	1	DB	1	KC	2
CNVr2718	chr9	5945128	5960766	15638	2	0.0134228	no	SA	1	CA	1
CNVr2719	chr9	6107976	6119943	11967	2	0.0134228	no	BS	1	SA	1
CNVr2721	chr9	6957827	6977472	19645	4	0.0268456	no	MR	1	EL	1	SA	1	HF	1
CNVr2722	chr9	7271575	7316340	44765	3	0.0201342	no	CC	1	FL	1	HF	1
CNVr2723	chr9	7327091	7332307	5216	2	0.0134228	no	MR	1	SA	1
CNVr2731	chr9	13909227	13956258	47031	4	0.0268456	no	LM	1	CL	1	CH	1	BU	1
CNVr2732	chr9	13985299	14006304	21005	9	0.0604027	yes	MI	1	DF	1	BC	1	PA	1	ME	2	LI	1	MT	1	CH	1
CNVr2734	chr9	15480271	15553873	73602	9	0.0604027	yes	EL	1	MO	1	HL	2	SA	1	BU	3	HF	1
CNVr2740	chr9	17019870	17036083	16213	4	0.0268456	no	AL	1	LI	1	RO	1	HF	1
CNVr2741	chr9	17075363	17078928	3565	2	0.0134228	no	KA	1	JE	1
CNVr2743	chr9	17242764	17267913	25149	2	0.0134228	no	BU	2
CNVr2745	chr9	20264031	20276106	12075	6	0.0402685	no	MI	2	AN	1	PA	1	TU	1	HF	1
CNVr2753	chr9	27487188	27526681	39493	3	0.0201342	no	KC	3
CNVr2758	chr9	30499714	30576191	76477	11	0.0738255	yes	AL	1	ME	4	SA	3	AR	1	MN	2
CNVr2760	chr9	30932163	30972803	40640	6	0.0402685	no	BS	1	JE	2	CA	1	PA	2
CNVr2767	chr9	35997006	36047204	50198	2	0.0134228	no	BU	2
CNVr2768	chr9	36626316	36651767	25451	2	0.0134228	no	MI	1	AR	1
CNVr2771	chr9	38193344	38199983	6639	4	0.0268456	no	MI	1	PA	2	HF	1
CNVr2774	chr9	40566887	40602886	35999	2	0.0134228	no	ME	1	SA	1
CNVr2775	chr9	40768835	40866390	97555	6	0.0402685	no	BS	2	CH	1	MT	1	FL	1	BU	1
CNVr2777	chr9	45319473	45470496	151023	13	0.0872483	yes	DF	1	HF	12
CNVr2792	chr9	52863799	52887870	24071	2	0.0134228	no	HF	2
CNVr2794	chr9	53893533	53902977	9444	2	0.0134228	no	PO	1	HF	1
CNVr2796	chr9	55430455	55459574	29119	4	0.0268456	no	EL	2	MT	1	MN	1
CNVr2798	chr9	56003900	56060497	56597	2	0.0134228	no	FL	1	RO	1
CNVr2801	chr9	57961111	57970391	9280	4	0.0268456	no	EL	1	AL	1	BC	1	SA	1
CNVr2806	chr9	64499217	64513583	14366	3	0.0201342	no	DF	1	PA	1	MN	1
CNVr2808	chr9	64743011	64823583	80572	2	0.0134228	no	DF	1	SA	1
CNVr2813	chr9	66429543	66441718	12175	2	0.0134228	no	HF	2
CNVr2814	chr9	66599290	66620995	21705	14	0.0939597	yes	BS	1	BC	1	JE	1	MN	1	BN	2	BU	1	AN	1	ME	3	KC	2	SA	1
CNVr2815	chr9	67167644	67215903	48259	2	0.0134228	no	BS	1	DB	1
CNVr2819	chr9	69527371	69536017	8646	9	0.0604027	yes	DF	1	BK	1	ME	1	CH	1	PA	1	FL	2	KC	1	HF	1
CNVr2823	chr9	71525299	71528610	3311	2	0.0134228	no	HL	2
CNVr2826	chr9	75971573	76200840	229267	3	0.0201342	no	HE	3
CNVr2830	chr9	79797032	79807723	10691	2	0.0134228	no	BU	1	HF	1
CNVr2834	chr9	83845263	83847972	2709	2	0.0134228	no	PO	1	SA	1
CNVr2835	chr9	84669898	84683964	14066	8	0.0536913	yes	BN	1	ME	2	AN	1	LM	1	CA	1	AR	1	MA	1
CNVr2837	chr9	86303291	86342498	39207	2	0.0134228	no	ME	1	HF	1
CNVr2844	chr9	91600147	91614904	14757	2	0.0134228	no	HF	2
CNVr2846	chr9	94229004	94247342	18338	2	0.0134228	no	FL	1	MN	1
CNVr2847	chr9	94290398	94295982	5584	2	0.0134228	no	SA	1	HF	1
CNVr2855	chr9	98371949	98405208	33259	2	0.0134228	no	KC	2
CNVr2860	chr9	101685154	101687104	1950	2	0.0134228	no	LM	1	ME	1
CNVr2861	chr9	103346507	103352771	6264	2	0.0134228	no	HF	2
CNVr2862	chr9	104021585	104050068	28483	10	0.0671141	yes	EL	2	ME	3	MN	1	HL	1	BU	1	RO	1	HF	1
[truncated: 30 more columns]

## Sheet: Table S6
Chr	Start	End	Chr	Start	End	% Similarity	Length	Mismatch	Gap	CNVR_id	Frequency_of_CNVR
chr10	25206146	25213323	chr10	24231292	24238461	97.06	7182	195	10	CNVr205	0.92617
chr10	25377531	25385714	chr10	23647152	23655326	95.23	8231	290	48	CNVr205	0.92617
chr10	24175086	24183839	chr10	24155908	24164702	91.92	8849	566	87	CNVr205	0.92617
chr10	24322997	24328568	chr10	23809410	23815001	96.73	5600	147	19	CNVr205	0.92617
chr10	179666	184869	chr10	128028	133208	93.67	5212	291	22	CNVr178	0.04027
chr10	24001963	24009210	chr10	22673806	22681013	93.74	7285	342	57	CNVr205	0.92617
chr10	24652934	24660188	chr10	23932106	23939339	94.91	7268	323	32	CNVr205	0.92617
chr10	25009356	25016032	chr10	24725814	24732491	96.18	6699	213	18	CNVr205	0.92617
chr10	24785171	24794237	chr10	24319603	24328683	94.83	9110	399	46	CNVr205	0.92617
chr10	25166432	25172957	chr10	23771226	23777756	96.73	6537	197	16	CNVr205	0.92617
chr10	24131221	24138055	chr10	23883483	23890286	94.26	6865	303	39	CNVr205	0.92617
chr10	23859707	23866256	chr10	23382876	23389399	94.48	6579	279	40	CNVr205	0.92617
chr10	24654757	24667419	chr10	23288255	23300907	94.65	12713	570	56	CNVr205	0.92617
chr10	23775024	23789317	chr10	22715210	22729528	96.48	14345	428	45	CNVr205	0.92617
chr10	23883483	23888848	chr10	23312774	23318162	95.04	5398	227	24	CNVr205	0.92617
chr10	25339501	25344546	chr10	23741957	23746990	93.89	5070	250	40	CNVr205	0.92617
chr10	25394221	25399247	chr10	25068312	25073358	92.75	5074	294	45	CNVr205	0.92617
chr10	24677461	24686435	chr10	23589717	23598703	94.89	9025	373	57	CNVr205	0.92617
chr10	22655133	22662504	chr10	22611315	22618673	97.28	7379	174	12	CNVr205	0.92617
chr10	24293138	24301362	chr10	23378917	23387124	94.52	8259	368	45	CNVr205	0.92617
chr10	25381849	25389170	chr10	22580915	22588179	94.41	7352	294	65
chr10	23615668	23620729	chr10	23741932	23746990	92.94	5113	256	58	CNVr205	0.92617
chr10	25140713	25146517	chr10	24638433	24644221	96.61	5812	167	17	CNVr205	0.92617
chr10	24788565	24794122	chr10	23809410	23815001	94.39	5599	266	30	CNVr205	0.92617
chr10	24941417	24947874	chr10	24349977	24356474	94.38	6513	296	31	CNVr205	0.92617
chr10	23265725	23274564	chr10	22834798	22843649	96.32	8875	269	31	CNVr205	0.92617
chr10	23288773	23298469	chr10	22567618	22577327	94.07	9757	472	61	CNVr205	0.92617
chr10	25548774	25556212	chr10	25468851	25476281	94.33	7460	373	28	CNVr206	0.03356
chr10	24554210	24562546	chr10	23957994	23966372	94.56	8395	383	44	CNVr205	0.92617
chr10	24541081	24547405	chr10	23972925	23979236	94.31	6346	306	33	CNVr205	0.92617
chr10	25377021	25389443	chr10	24130794	24143272	95.49	12508	450	59	CNVr205	0.92617
chr10	24096134	24101928	chr10	23741446	23747231	96.09	5811	186	26	CNVr205	0.92617
chr10	23462290	23471829	chr10	23270399	23279919	94.44	9588	418	61	CNVr205	0.92617
chr10	23836310	23844354	chr10	23359482	23367561	93.88	8120	382	58	CNVr205	0.92617
chr10	25068884	25074128	chr10	24761111	24766348	94.73	5260	240	18	CNVr205	0.92617
chr10	23255130	23261227	chr10	22825299	22831404	95.8	6119	223	21	CNVr205	0.92617
chr10	24260728	24273076	chr10	24196347	24208716	94.95	12435	477	91	CNVr205	0.92617
chr10	24812806	24819990	chr10	24288428	24295599	94.68	7220	301	48	CNVr205	0.92617
chr10	25155787	25163506	chr10	23761238	23768936	95.52	7741	284	36	CNVr205	0.92617
chr10	25378888	25386911	chr10	23312771	23320798	94.12	8085	357	53	CNVr205	0.92617
chr10	25141916	25148889	chr10	23438210	23445199	92.73	7019	436	45	CNVr205	0.92617
chr10	25332992	25343926	chr10	23609154	23620079	94.16	10985	532	61	CNVr205	0.92617
chr10	25514894	25521136	chr10	25420901	25427118	91.49	6260	474	38	CNVr206	0.03356
chr10	22812909	22818371	chr10	24564340	24569822	91.44	5524	371	52	CNVr205	0.92617
chr10	22673316	22682820	chr10	22630477	22639996	96.6	9540	269	27	CNVr205	0.92617
chr10	23456354	23462290	chr10	23288462	23294419	94.44	5970	287	28	CNVr205	0.92617
chr10	25301167	25311402	chr10	23724813	23735037	96.53	10252	313	30	CNVr205	0.92617
chr10	82477757	82484156	chr10	82460654	82467059	99.81	6408	2	8
chr10	24112908	24120765	chr10	23629136	23637004	96.04	7906	228	44	CNVr205	0.92617
chr10	24856672	24862148	chr10	22812909	22818371	92.11	5512	351	45	CNVr205	0.92617
chr10	25058483	25063822	chr10	24262699	24268026	94.16	5381	220	57	CNVr205	0.92617
chr10	21945890	21952522	chr10	21920998	21927609	95.79	6658	209	40
chr10	24273113	24283948	chr10	24208712	24219560	96.04	10871	373	32	CNVr205	0.92617
chr10	23648512	23655326	chr10	23312771	23319604	95.22	6864	249	36	CNVr205	0.92617
chr10	25094187	25100513	chr10	22597198	22603533	97.21	6355	130	21	CNVr205	0.92617
chr10	24654965	24660928	chr10	23456354	23462290	94.79	5971	270	27	CNVr205	0.92617
chr10	24209669	24223661	chr10	23356606	23370594	95.37	14029	574	49	CNVr205	0.92617
chr10	24994317	24999422	chr10	23199392	23204478	94.05	5139	221	34	CNVr205	0.92617
chr10	23522095	23528825	chr10	22874892	22881612	95.22	6759	257	30	CNVr205	0.92617
chr10	24001963	24008729	chr10	22753897	22760683	94.57	6811	302	39	CNVr205	0.92617
chr10	23741932	23746990	chr10	23615668	23620729	92.94	5113	256	58	CNVr205	0.92617
chr10	25244455	25251397	chr10	22674086	22681007	93.82	6988	321	65	CNVr205	0.92617
chr10	22753900	22759597	chr10	22631457	22637144	95.58	5707	224	25	CNVr205	0.92617
chr10	23289384	23294463	chr10	22834303	22839385	94.65	5104	228	27	CNVr205	0.92617
chr10	25535586	25541617	chr10	25420075	25426116	92.92	6072	360	46	CNVr206	0.03356
chr10	24655779	24660964	chr10	23484861	23490026	93.61	5198	288	31	CNVr205	0.92617
chr10	24310630	24318900	chr10	23873216	23881506	96.63	8318	206	44	CNVr205	0.92617
chr10	24285235	24290724	chr10	23368498	23373980	94.1	5522	255	34	CNVr205	0.92617
chr10	91215805	91229676	chr10	91200423	91214284	99.76	13875	17	16
chr10	25051754	25058382	chr10	23779039	23785665	95.81	6654	227	25	CNVr205	0.92617
chr10	25100489	25108501	chr10	22589160	22597200	97.35	8050	167	26	CNVr205	0.92617
chr10	23494418	23499863	chr10	23274493	23279919	94.98	5455	237	19	CNVr205	0.92617
chr10	24143699	24150649	chr10	23325311	23332255	94.61	6974	324	34	CNVr205	0.92617
chr10	24701233	24706311	chr10	23615668	23620729	93.41	5111	256	46	CNVr205	0.92617
chr10	23963717	23969833	chr10	22519921	22526033	94.33	6142	294	32	CNVr205	0.92617
chr10	24821578	24827406	chr10	23859707	23865593	93.55	5919	260	62	CNVr205	0.92617
chr10	23809410	23815001	chr10	24788565	24794122	94.39	5599	266	30	CNVr205	0.92617
chr10	22995139	23006968	chr10	22961149	22972971	97.02	11856	294	33	CNVr205	0.92617
chr10	23758706	23764362	chr10	22601005	22606691	95.47	5699	204	31	CNVr205	0.92617
chr10	25195517	25201005	chr10	24285235	24290724	93.93	5531	253	33	CNVr205	0.92617
chr10	25533781	25538830	chr10	25471208	25476281	93.01	5093	294	42	CNVr206	0.03356
chr10	24832525	24837932	chr10	23871258	23876658	96.02	5433	159	36	CNVr205	0.92617
chr10	25038693	25046302	chr10	23789311	23796973	92.26	7687	494	52	CNVr205	0.92617
chr10	25355210	25364905	chr10	24113605	24123321	96.1	9752	289	45	CNVr205	0.92617
chr10	23456648	23462290	chr10	22567614	22573266	94.22	5676	272	35	CNVr205	0.92617
chr10	23932106	23937309	chr10	23456354	23461551	94.56	5218	250	19	CNVr205	0.92617
chr10	25051757	25058382	chr10	22719227	22725848	96.36	6645	200	23	CNVr205	0.92617
chr10	23467384	23472474	chr10	22549884	22554993	93.68	5143	240	42	CNVr205	0.92617
chr10	25135010	25140692	chr10	23497477	23503141	93.45	5710	302	42	CNVr205	0.92617
chr10	25260203	25265330	chr10	23985646	23990772	97.2	5136	127	13	CNVr205	0.92617
chr10	22667720	22673319	chr10	22624855	22630460	96.58	5620	158	23	CNVr205	0.92617
chr10	23883483	23890197	chr10	23647152	23653888	95.2	6756	264	29	CNVr205	0.92617
chr10	23457264	23462290	chr10	22834303	22839336	93.95	5057	253	36	CNVr205	0.92617
chr10	24082205	24091175	chr10	23596729	23605706	93.76	9051	412	83	CNVr205	0.92617
chr10	24820072	24827406	chr10	23381370	23388732	94.87	7392	293	49	CNVr205	0.92617
chr10	24276953	24284061	chr10	23836310	23843419	93.3	7169	361	56	CNVr205	0.92617
chr10	23315338	23320781	chr10	22580532	22585929	94.08	5472	222	56	CNVr205	0.92617
chr10	24096617	24101686	chr10	23615668	23620729	93.15	5111	260	55	CNVr205	0.92617
chr10	25119867	25127396	chr10	22570539	22578072	95.66	7551	290	24	CNVr205	0.92617
chr10	24131310	24138990	chr10	23647152	23654825	95.34	7727	261	45	CNVr205	0.92617
chr10	22034382	22042018	chr10	22014337	22021975	99.79	7640	12	4
chr10	25305009	25310269	chr10	23593938	23599207	95.3	5293	194	22	CNVr205	0.92617
chr10	23728664	23733923	chr10	23593942	23599207	95.24	5290	198	24	CNVr205	0.92617
chr10	23484861	23490026	chr10	22568134	22573302	93.12	5200	293	39	CNVr205	0.92617
chr10	24699400	24706553	chr10	23740099	23747231	97.78	7165	116	21	CNVr205	0.92617
chr10	24132668	24138985	chr10	23312771	23319101	94.08	6372	282	50	CNVr205	0.92617
chr10	24581087	24587873	chr10	22537042	22543820	94.65	6824	283	45	CNVr205	0.92617
chr10	23494418	23500512	chr10	23466405	23472474	94.93	6118	239	34	CNVr205	0.92617
chr10	25037804	25043507	chr10	24779197	24784909	92.68	5736	365	37	CNVr205	0.92617
chr10	25551131	25556554	chr10	25533781	25539169	93.21	5436	310	40	CNVr206	0.03356
chr10	24851995	24862950	chr10	24559670	24570605	94.9	10984	484	49	CNVr205	0.92617
chr10	25003154	25008305	chr10	24628835	24633981	96.84	5160	142	14	CNVr205	0.92617
chr10	24645606	24650696	chr10	23497565	23502675	93.2	5135	281	37	CNVr205	0.92617
chr10	23295198	23301590	chr10	22860860	22867247	94.62	6418	290	31	CNVr205	0.92617
chr10	23470332	23480143	chr10	23251426	23261227	95.85	9824	374	23	CNVr205	0.92617
chr10	23495413	23502359	chr10	22549888	22556842	96.27	6972	218	24	CNVr205	0.92617
chr10	24564340	24569822	chr10	22812909	22818371	91.44	5524	371	52	CNVr205	0.92617
chr10	23734599	23739822	chr10	23603223	23608477	94.79	5280	194	38	CNVr205	0.92617
chr10	23484861	23490039	chr10	23289289	23294463	94.63	5196	241	23	CNVr205	0.92617
chr10	25244455	25253497	chr10	23999885	24008930	95.45	9081	340	41	CNVr205	0.92617
chr10	24033621	24046755	chr10	22534834	22547964	97.72	13159	248	29	CNVr205	0.92617
chr10	25393779	25398886	chr10	22715574	22720686	92.27	5152	315	52	CNVr205	0.92617
chr10	24700750	24713179	chr10	24096134	24108584	94.62	12510	534	76	CNVr205	0.92617
chr10	24753070	24758448	chr10	24256292	24261671	94.55	5396	261	22	CNVr205	0.92617
chr10	74751078	74757207	chr10	74734885	74741008	99.84	6130	4	6
chr10	23474036	23481571	chr10	22825299	22832839	95.32	7565	301	33	CNVr205	0.92617
chr10	24662332	24668584	chr10	23515822	23522089	97	6270	169	11	CNVr205	0.92617
chr10	24655247	24664976	chr10	22567601	22577325	96.39	9754	299	31	CNVr205	0.92617
chr10	25194557	25202980	chr10	23367535	23375970	95.32	8469	318	32	CNVr205	0.92617
chr10	25120612	25128632	chr10	23290478	23298469	93.22	8058	443	59	CNVr205	0.92617
chr10	24655875	24660964	chr10	22834303	22839372	93.56	5105	279	33	CNVr205	0.92617
chr10	23247449	23254264	chr10	22817582	22824389	95.48	6843	247	33	CNVr205	0.92617
chr10	25111972	25117381	chr10	23315338	23320781	94.53	5467	219	47	CNVr205	0.92617
chr10	25294810	25300304	chr10	23718486	23723959	94.66	5509	245	27	CNVr205	0.92617
chr10	23515822	23520920	chr10	22861478	22866562	95.07	5107	222	22	CNVr205	0.92617
chr10	25345614	25351839	chr10	24706991	24713179	92.93	6255	347	46	CNVr205	0.92617
chr10	24274068	24283948	chr10	23356605	23366487	94.43	9913	490	35	CNVr205	0.92617
chr10	24661755	24667416	chr10	22860897	22866562	94.67	5684	263	29	CNVr205	0.92617
chr10	23484861	23489990	chr10	23457168	23462290	94.1	5151	255	33	CNVr205	0.92617
chr10	28101989	28107228	chr10	28084010	28089256	95.07	5269	209	30
chr10	23932106	23937517	chr10	23288255	23293678	94.34	5440	264	26	CNVr205	0.92617
chr10	24613866	24618986	chr10	23192567	23197677	94.35	5137	248	25	CNVr205	0.92617
chr10	25244661	25250342	chr10	22753897	22759596	95.36	5709	229	26	CNVr205	0.92617
chr10	22753907	22759595	chr10	22674303	22679968	95.2	5703	223	33	CNVr205	0.92617
chr10	25393781	25398874	chr10	23775389	23780485	91.73	5142	332	61	CNVr205	0.92617
chr10	22834303	22839372	chr10	22568229	22573302	93.03	5108	284	44	CNVr205	0.92617
chr10	23789355	23794437	chr10	22729575	22734648	95.05	5089	231	15	CNVr205	0.92617
chr10	24212554	24220631	chr10	23836310	23844347	93.79	8114	392	58	CNVr205	0.92617
chr10	23233708	23238733	chr10	23223021	23228069	94.1	5085	205	36	CNVr205	0.92617
chr10	25345212	25350326	chr10	23621417	23626534	96.39	5123	172	9	CNVr205	0.92617
chr10	25377429	25384253	chr10	23883483	23890297	94.3	6863	305	41	CNVr205	0.92617
chr10	25355211	25362388	chr10	23629832	23637044	96.23	7236	192	31	CNVr205	0.92617
chr10	25369796	25377509	chr10	23639411	23647152	96.45	7754	223	24	CNVr205	0.92617
chr10	24515883	24525503	chr10	23127090	23136714	96.01	9655	321	33	CNVr205	0.92617
chr10	23484957	23490145	chr10	22834303	22839491	96.15	5199	180	13	CNVr205	0.92617
chr10	60205000	60212611	chr10	23824248	23831865	99.8	7618	9	6	CNVr205	0.92617	CNVr247	0.12081
chr10	25120614	25128633	chr10	24656968	24664976	94.45	8054	368	46	CNVr205	0.92617
chr10	25131478	25137665	chr10	22827256	22833418	92.57	6215	383	47	CNVr205	0.92617
chr10	25536419	25541617	chr10	25514894	25520131	91.6	5249	380	30	CNVr206	0.03356
chr10	24900654	24905755	chr10	24344196	24349310	97.21	5128	104	21	CNVr205	0.92617
chr10	24546244	24551836	chr10	23149103	23154657	93.37	5625	271	51	CNVr205	0.92617
chr10	23283172	23288737	chr10	22848210	22853789	93.9	5606	276	36	CNVr205	0.92617
chr10	21952522	21963279	chr10	21927651	21938421	96.15	10813	319	51
chr10	25539327	25548472	chr10	25431874	25441045	94.02	9203	462	55	CNVr206	0.03356
chr10	24656575	24662257	chr10	23510147	23515821	96.34	5688	190	10	CNVr205	0.92617
chr10	25108906	25119832	chr10	22578076	22589001	97.11	10964	242	36	CNVr205	0.92617
chr10	24820072	24825799	chr10	24295610	24301362	94.86	5776	226	36	CNVr205	0.92617
chr10	24981405	24987570	chr10	24605083	24611245	96.16	6177	212	22	CNVr205	0.92617
chr10	25135490	25140604	chr10	24645606	24650696	95.24	5123	204	23	CNVr205	0.92617
chr10	25345614	25352324	chr10	24102368	24109068	93.62	6755	333	52	CNVr205	0.92617
chr10	25041220	25046720	chr10	22729126	22734648	90.79	5561	414	51	CNVr205	0.92617
chr10	24710710	24717145	chr10	23658957	23665444	94.04	6512	288	43	CNVr205	0.92617
chr10	23510147	23515821	chr10	23290084	23295742	93.85	5693	298	29	CNVr205	0.92617
chr11	47074224	47080845	chr11	47056239	47062887	94.4	6681	283	49
chr11	44735753	44741166	chr11	44717706	44723096	95.72	5425	187	22
chr11	24850242	24859301	chr11	24841079	24850141	99.76	9065	15	7
chr11	47100633	47106078	chr11	47085378	47090796	94.07	5466	257	34
chr11	93367784	93373721	chr11	93334275	93340223	94.69	5974	256	31
chr11	47077675	47082780	chr11	47041364	47046445	93.34	5135	260	52
chr11	44723103	44730024	chr11	44705973	44712874	95.55	6946	241	30
chr11	99388040	99393696	chr11	99372482	99378142	99.01	5663	48	7
chr11	47064204	47070259	chr11	47044513	47050565	94.37	6072	307	28
chr11	49082422	49091266	chr11	49048187	49057031	96.5	8879	243	40
chr12	73208123	73213283	chr12	73004975	73010122	90.36	5207	397	60	CNVr526	0.81879
chr12	76254418	76260642	chr12	71366627	71372834	94.73	6264	235	56	CNVr522	0.90604	CNVr527	0.97315
chr12	73409456	73415592	chr12	76739806	76745963	91.03	6220	413	84	CNVr527	0.97315
chr12	76615131	76620694	chr12	75811097	75816633	93.09	5587	313	37	CNVr527	0.97315
chr12	73179746	73184711	chr12	71454218	71459218	95.15	5014	182	28	CNVr522	0.90604
chr12	75547773	75553943	chr12	73062733	73068900	95.62	6189	232	27	CNVr526	0.81879	CNVr527	0.97315
chr12	76209983	76216055	chr12	71359474	71365555	93.03	6110	361	38	CNVr522	0.90604	CNVr527	0.97315
chr12	71137648	71145882	chr12	70740164	70748415	93.23	8318	414	76	CNVr522	0.90604
chr12	74308517	74313644	chr12	73587971	73593100	93.34	5152	297	25	CNVr527	0.97315
chr12	73573731	73580482	chr12	71343005	71349765	92.96	6792	407	42	CNVr522	0.90604	CNVr527	0.97315
chr12	72234174	72243307	chr12	72054155	72063277	97.67	9147	176	20	CNVr522	0.90604	CNVr523	0.11409
chr12	75406998	75412608	chr12	70877802	70883415	94.55	5649	235	28	CNVr522	0.90604	CNVr527	0.97315
chr12	73168430	73174605	chr12	71982052	71988247	93.68	6221	323	37	CNVr522	0.90604
chr12	75990456	75997475	chr12	71503540	71510557	94.65	7065	286	41	CNVr522	0.90604	CNVr527	0.97315
chr12	73585568	73600422	chr12	71879939	71894799	93.97	14931	754	93	CNVr522	0.90604	CNVr527	0.97315
chr12	76739806	76745963	chr12	73409456	73415592	91.03	6220	413	84	CNVr527	0.97315
chr12	76033907	76039746	chr12	73499358	73505195	94.9	5882	214	48	CNVr527	0.97315
chr12	76126915	76133020	chr12	75855629	75861751	93.98	6146	307	37	CNVr527	0.97315
chr12	74623220	74633843	chr12	74612493	74623119	99.92	10628	3	5	CNVr527	0.97315
chr12	75988480	75994548	chr12	73479770	73485825	95.22	6093	230	30	CNVr527	0.97315
chr12	71119738	71125379	chr12	70756251	70761916	94.31	5677	277	26	CNVr522	0.90604
chr12	74704046	74710489	chr12	73703358	73709801	92.16	6481	434	47	CNVr527	0.97315
chr12	75178872	75186442	chr12	71848268	71855843	98.48	7584	94	14	CNVr522	0.90604	CNVr527	0.97315
chr12	75952230	75957348	chr12	73177524	73182637	94.08	5148	242	29	CNVr527	0.97315
chr12	74824106	74829427	chr12	73836816	73842117	92.87	5330	344	25	CNVr527	0.97315
chr12	76642377	76647774	chr12	71956892	71962296	93.44	5428	303	27	CNVr522	0.90604	CNVr527	0.97315
chr12	76639016	76645266	chr12	71343520	71349769	93.84	6284	320	45	CNVr522	0.90604	CNVr527	0.97315
chr12	74296322	74304144	chr12	74277611	74285455	96.56	7857	224	28	CNVr527	0.97315
chr12	74823879	74829058	chr12	71983587	71988747	92.87	5189	333	26	CNVr522	0.90604	CNVr527	0.97315
chr12	76639016	76645074	chr12	71254015	71260068	94.44	6081	289	34	CNVr522	0.90604	CNVr527	0.97315
chr12	75550200	75556658	chr12	73056162	73062631	95.02	6489	274	28	CNVr526	0.81879	CNVr527	0.97315
chr12	75165812	75177378	chr12	74246385	74257954	96.27	11610	350	31	CNVr527	0.97315
chr12	75893151	75898662	chr12	71417308	71422822	94.54	5549	232	39	CNVr522	0.90604	CNVr527	0.97315
chr12	71098647	71103789	chr12	70772805	70777940	92.72	5179	298	38	CNVr522	0.90604
chr12	76683636	76692013	chr12	76365330	76373712	96.38	8400	265	23	CNVr527	0.97315
chr12	75597940	75604279	chr12	73008403	73014759	94.03	6380	318	37	CNVr526	0.81879	CNVr527	0.97315
chr12	74804719	74811208	chr12	73813591	73820076	96.06	6505	222	18	CNVr527	0.97315
chr12	75656830	75661847	chr12	71313217	71318239	98.21	5029	73	11	CNVr522	0.90604	CNVr527	0.97315
chr12	65366575	65374895	chr12	65330010	65338312	94.7	8361	345	44
chr12	70904494	70910324	chr12	32087144	32092972	91.97	5889	355	61	CNVr447	0.27517	CNVr522	0.90604
chr12	76714483	76720740	chr12	76336817	76343132	97.07	6318	123	24	CNVr527	0.97315
chr12	73143833	73149012	chr12	71882349	71887520	93.25	5199	305	26	CNVr522	0.90604	CNVr526	0.81879
chr12	75034393	75039714	chr12	71659022	71664356	91.99	5359	368	40	CNVr522	0.90604	CNVr527	0.97315
chr12	76692035	76709579	chr12	76347705	76365266	95.65	17624	625	78	CNVr527	0.97315
chr12	74702271	74709142	chr12	74004845	74011720	93.31	6906	398	52	CNVr527	0.97315
chr12	70727956	70733072	chr12	70376434	70381559	91.86	5161	341	47	CNVr522	0.90604
chr12	73573156	73580296	chr12	71252932	71260068	98.39	7146	101	12	CNVr522	0.90604	CNVr527	0.97315
chr12	74259351	74268921	chr12	72053689	72063277	94.85	9629	398	42	CNVr522	0.90604	CNVr527	0.97315
chr12	74285077	74290423	chr12	72217694	72223008	94.8	5363	215	36	CNVr523	0.11409	CNVr527	0.97315
chr12	76311952	76318754	chr12	75704276	75711089	94.11	6841	338	34	CNVr527	0.97315
chr12	75573263	75580075	chr12	73039126	73045939	96.32	6844	191	31	CNVr526	0.81879	CNVr527	0.97315
chr12	71092326	71098532	chr12	70784979	70791200	93.62	6256	316	50	CNVr522	0.90604
chr12	76716228	76722416	chr12	71553413	71559643	93.24	6272	300	63	CNVr522	0.90604	CNVr527	0.97315
chr12	75941774	75947087	chr12	73836816	73842117	92.44	5328	363	28	CNVr527	0.97315
chr12	75686558	75691804	chr12	71566629	71571856	92.98	5283	280	51	CNVr522	0.90604	CNVr527	0.97315
chr12	73701662	73706897	chr12	72930796	72936029	94.6	5259	236	25	CNVr526	0.81879	CNVr527	0.97315
chr12	4525769	4538729	chr12	4268235	4281195	99.48	12968	54	11
chr12	74259817	74272178	chr12	72230922	72243307	94.54	12438	551	62	CNVr523	0.11409	CNVr527	0.97315
chr12	70899808	70905602	chr12	70581960	70587724	93.28	5816	319	35	CNVr522	0.90604
chr12	76677967	76685763	chr12	75739536	75747375	94.22	7857	377	49	CNVr527	0.97315
chr12	74428723	74436514	chr12	74281637	74289439	95.4	7824	307	32	CNVr527	0.97315
chr12	76444702	76450350	chr12	75822045	75827718	92.68	5712	317	68	CNVr527	0.97315
chr12	73501203	73506290	chr12	73401792	73406874	98.8	5100	32	29	CNVr527	0.97315
chr12	73587971	73593136	chr12	73143839	73149015	93.06	5203	298	33	CNVr526	0.81879	CNVr527	0.97315
chr12	75933902	75940326	chr12	73828664	73835139	92.22	6493	420	53	CNVr527	0.97315
chr12	76639016	76645258	chr12	73574239	73580477	93.89	6266	333	35	CNVr527	0.97315
chr12	76739248	76746680	chr12	76021591	76028991	91.88	7485	472	78	CNVr527	0.97315
chr12	75936762	75942055	chr12	73162853	73168151	92.26	5326	353	40	CNVr527	0.97315
chr12	74237585	74243278	chr12	73870162	73875854	94.23	5716	285	25	CNVr527	0.97315
chr12	71343005	71349575	chr12	71253507	71260068	93.7	6599	351	39	CNVr522	0.90604
chr12	73836816	73842117	chr12	75941774	75947087	92.44	5328	363	28	CNVr527	0.97315
chr12	71802124	71809151	chr12	71692127	71699123	96.61	7045	174	42	CNVr522	0.90604
chr12	76323772	76332062	chr12	75687914	75696214	93.74	8366	384	56	CNVr527	0.97315
chr12	89369304	89374525	chr12	89275526	89280742	99.77	5222	7	3
chr12	75412709	75420496	chr12	75403951	75411764	95.43	7842	276	36	CNVr527	0.97315
chr12	76009585	76014855	chr12	71520134	71525400	94.49	5303	224	44	CNVr522	0.90604	CNVr527	0.97315
chr12	73321631	73329282	chr12	71829486	71837133	96.61	7665	230	19	CNVr522	0.90604	CNVr527	0.97315
chr12	75936728	75946720	chr12	71983582	71993555	92.23	10027	692	54	CNVr522	0.90604	CNVr527	0.97315
chr12	50025801	50059334	chr12	49992168	50025700	99.96	33537	7	7
chr12	76377116	76382578	chr12	75745161	75750614	93.74	5479	302	23	CNVr527	0.97315
chr12	74334758	74340547	chr12	71851137	71856934	91.32	5850	396	67	CNVr522	0.90604	CNVr527	0.97315
chr12	76007486	76013076	chr12	73446167	73451770	95.89	5621	184	30	CNVr527	0.97315
chr12	75621033	75627962	chr12	74004845	74011783	91.12	6996	498	82	CNVr527	0.97315
chr12	73309656	73316780	chr12	71817842	71824983	94.91	7175	282	47	CNVr522	0.90604	CNVr527	0.97315
chr12	75926604	75931989	chr12	73122812	73128174	94.55	5412	220	30	CNVr526	0.81879	CNVr527	0.97315
chr12	74306025	74314838	chr12	73141344	73150173	94.78	8847	412	22	CNVr526	0.81879	CNVr527	0.97315
chr12	4540133	4546295	chr12	4283934	4290105	98.83	6178	51	10
chr12	76022300	76028432	chr12	73409456	73415592	94.76	6179	236	45	CNVr527	0.97315
chr12	75941547	75947658	chr12	74823879	74830021	91.46	6162	457	41	CNVr527	0.97315
chr12	73781220	73786243	chr12	71367849	71372834	94.52	5038	210	38	CNVr522	0.90604	CNVr527	0.97315
chr12	74004847	74009935	chr12	73703362	73708444	92.29	5125	317	54	CNVr527	0.97315
chr12	74048596	74054940	chr12	73976750	73983085	91.32	6369	496	35	CNVr527	0.97315
chr12	74030883	74036091	chr12	73957446	73962630	94.16	5223	253	32	CNVr527	0.97315
chr12	74792567	74797856	chr12	73104301	73109572	93.27	5321	278	47	CNVr526	0.81879	CNVr527	0.97315
chr12	73162850	73168151	chr12	71988239	71993523	94.16	5307	283	18	CNVr522	0.90604
chr12	74308511	74313677	chr12	71882349	71887519	93.68	5189	288	21	CNVr522	0.90604	CNVr527	0.97315
chr13	11358890	11364657	chr13	11241461	11247218	97.03	5787	124	30
chr13	17838087	17847903	chr13	17729283	17739112	97.29	9843	228	28
chr13	17752170	17757668	chr13	10960442	10965949	94.83	5529	235	29
chr13	17809855	17816787	chr13	11018674	11025577	93.72	6970	335	55
chr13	11446035	11452228	chr13	21652	27884	91.97	6261	408	59	CNVr541	0.02685
chr13	17780768	17788297	chr13	10990494	10997960	95.92	7545	215	51
chr13	17829306	17835801	chr13	11105599	11112094	99.19	6505	35	18
chr13	17877522	17885592	chr13	17850480	17858532	96.53	8088	229	34
chr13	17700267	17707889	chr13	11269605	11277201	96.34	7640	220	35
chr13	17850480	17863066	chr13	11327327	11339893	97.25	12619	263	49
chr13	73281838	73287222	chr13	73195620	73201006	99.93	5387	2	2
chr13	17869443	17875619	chr13	17842524	17848701	97.25	6189	147	15
chr13	17875665	17887939	chr13	11325481	11337725	96.27	12307	365	55
chr13	11028463	11033518	chr13	45397	50456	91.7	5110	320	52	CNVr541	0.02685
chr13	74248665	74254158	chr13	74208712	74214183	94.01	5511	274	31
chr13	74990785	74997652	chr13	74946711	74953566	96.85	6898	145	41
chr13	11279483	11290937	chr13	11187542	11199028	95.86	11524	371	63
chr13	50495786	50502532	chr13	2855298	2862028	93.25	6781	374	47
chr13	11300871	11306124	chr13	11047918	11053154	94.27	5271	251	29
chr13	11211669	11216680	chr13	10822602	10827631	92.05	5069	307	53
chr13	50495786	50500788	chr13	4055970	4060946	93.83	5012	265	23
chr13	38774476	38785000	chr13	38723728	38734260	97.36	10559	219	35
chr13	17719034	17725399	chr13	11254200	11260550	96.88	6373	170	18
chr13	74248665	74256275	chr13	74227076	74234684	95.19	7636	315	32
chr13	17887943	17894340	chr13	11115119	11121515	96.76	6414	175	20
chr13	17741399	17746737	chr13	11105599	11110958	96.29	5368	162	21
chr13	11146945	11172513	chr13	11055203	11080800	97.3	25667	527	97
chr13	74226901	74232565	chr13	74208537	74214183	96.02	5679	180	30
chr13	65061375	65067409	chr13	23091	29125	92.63	6079	360	58	CNVr541	0.02685
chr13	17795582	17801930	chr13	11006208	11012545	96.85	6358	171	20
chr13	74741926	74748391	chr13	11094219	11100678	97.31	6468	164	5
chr13	50495786	50500786	chr13	72973265	72978261	95.97	5007	186	16
chr13	38150711	38155824	chr13	38087411	38092508	94.7	5131	222	32
chr13	11340746	11353356	chr13	11224072	11236690	97.68	12649	225	36
chr13	82254275	82260860	chr13	82247588	82254174	99.86	6588	6	3
chr13	17869417	17874825	chr13	17729283	17734685	98.56	5414	62	14
chr13	11449085	11454963	chr13	11068297	11074208	91.45	5962	377	74
chr13	17830441	17838055	chr13	17739151	17746737	96.52	7625	217	29
chr13	11530718	11536775	chr13	11496325	11502336	95.67	6070	193	31
chr13	44745884	44750941	chr13	44695805	44700859	99.72	5058	11	3
chr13	17788336	17793507	chr13	10997992	11003177	95.7	5210	162	32
chr13	11503989	11509312	chr13	11484416	11489743	95.96	5346	176	19
chr13	17788336	17796325	chr13	11082525	11090526	96.74	8025	204	31
chr13	71886429	71894358	chr13	71876962	71884886	99.8	7933	5	11
chr13	11203788	11210252	chr13	10815017	10821438	94.19	6506	253	53
chr13	11080901	11087717	chr13	10996371	11003177	96.96	6836	160	29
chr13	17709142	17715246	chr13	11262245	11268333	96.86	6118	150	27
chr13	17912201	17918258	chr13	89797	95849	94.14	6090	288	40	CNVr541	0.02685
chr13	11449085	11454951	chr13	11160017	11165906	91.06	5950	389	83
chr13	82320075	82332447	chr13	82307604	82319974	99.81	12374	20	4
chr13	11141053	11146943	chr13	11049289	11055178	97.09	5909	135	22
chr13	67323324	67330265	chr13	67316284	67323223	99.83	6943	8	3
chr13	17768141	17777635	chr13	10977889	10987345	95.87	9517	311	40
chr13	17900840	17908717	chr13	11388456	11396384	95.9	7946	241	50
chr14	678224	683987	chr14	369564	375293	96.92	5770	132	21
chr14	457256	464455	chr14	188815	196025	96.84	7223	193	20
chr14	697930	703792	chr14	420175	426050	97.02	5897	121	29
chr14	1081780	1087386	chr14	595393	601031	91.48	5668	393	54
chr14	713942	719505	chr14	409259	414810	96.56	5584	140	21
chr14	697609	703792	chr14	2330	8510	97.15	6209	124	23
chr14	364415	369466	chr14	519835	524882	96.36	5054	176	6
chr14	520828	528038	chr14	188815	196029	97.26	7222	180	10
chr14	603263	609786	chr14	468762	475281	95.38	6543	260	21
chr14	682417	688025	chr14	468762	474356	90.91	5646	425	43
chr14	1099346	1107452	chr14	530496	538610	96.36	8133	252	21
chr14	1073953	1079314	chr14	468762	474110	91.1	5391	409	40
chr14	52423755	52429007	chr14	52407187	52412432	99.16	5253	37	3
chr14	694917	700045	chr14	154988	160131	97.07	5148	128	13
chr14	688022	693742	chr14	504358	510066	95.91	5726	212	21
chr14	514061	519809	chr14	369564	375293	96.3	5754	184	16
chr14	79610531	79617170	chr14	79497474	79504127	93.51	6691	346	55
chr14	5622145	5627633	chr14	5615781	5621281	98.29	5503	78	15
chr14	9317514	9323206	chr14	9252126	9257812	99.72	5693	10	6
chr14	468762	475153	chr14	75370	81762	91.15	6440	475	50
chr14	1004603	1011221	chr14	501543	508142	97.68	6628	117	29
chr14	509241	515636	chr14	468762	475154	91.07	6440	484	47
chr14	369564	375293	chr14	514061	519809	96.3	5754	184	16
chr14	949057	954231	chr14	249939	255122	93.44	5232	238	38
chr14	677161	688025	chr14	598027	608863	92.54	10918	681	79
chr14	677161	682837	chr14	237723	243370	93.26	5697	315	41
chr14	612117	617187	chr14	482140	487221	95.58	5096	186	24
chr14	601560	609660	chr14	73671	81762	91.93	8149	553	61
chr14	1098040	1103697	chr14	1001796	1007430	96.77	5665	146	16
chr14	456258	461300	chr14	364415	369466	96.87	5053	147	6
chr14	680698	688025	chr14	73671	80969	95.18	7345	291	33
chr14	1121183	1132728	chr14	263066	274612	95.82	11591	395	51
chr14	1081780	1087392	chr14	240370	245987	91.62	5655	395	51
chr14	595393	609661	chr14	509241	523460	91.98	14334	970	94
chr14	79617568	79623629	chr14	79554995	79561076	95.93	6089	214	31
chr14	79587002	79594589	chr14	79533285	79540873	94.36	7612	382	29
chr14	456186	461954	chr14	66750	72531	96.77	5786	166	11
chr14	12142570	12149494	chr14	12127025	12133947	99.88	6926	4	4
chr14	519763	530395	chr14	456186	466800	96.92	10651	274	25
chr14	1073926	1081679	chr14	600906	608653	92.23	7795	518	50
chr14	519835	524882	chr14	364415	369466	96.36	5054	176	6
chr14	35802226	35817393	chr14	35760568	35775728	99.89	15170	6	11
chr14	1083686	1091958	chr14	456190	464455	95.58	8304	298	30
chr14	1073926	1081024	chr14	73671	80759	97.12	7107	179	19
chr14	1243896	1250278	chr14	1184978	1191370	95.32	6414	248	28
chr14	417849	426050	chr14	1	8196	97.62	8221	152	28
chr14	688022	693744	chr14	80939	86653	96.18	5733	191	25
chr14	2141612	2146813	chr14	2140064	2145265	99.63	5203	17	2
chr14	594322	603682	chr14	237723	247043	96.05	9368	316	23
chr14	9282893	9289583	chr14	9245343	9252025	99.58	6694	14	14
chr14	515216	523466	chr14	237723	245987	93.23	8303	472	44
chr14	677159	688020	chr14	510041	520873	95.54	10879	422	39
chr14	1081780	1091958	chr14	517869	528038	95.37	10213	396	40
chr14	693845	699785	chr14	426151	432096	96.81	5964	149	15
chr14	1084752	1092375	chr14	188399	196025	95.34	7659	290	35
chr14	364415	369464	chr14	67404	72457	96.72	5058	154	7
chr14	504278	517344	chr14	73671	86730	97.24	13089	310	40
chr14	599088	604794	chr14	369564	375257	94.41	5725	271	30
chr14	518622	525536	chr14	66750	73673	96.78	6932	198	13
chr14	1083754	1088814	chr14	364415	369466	96.85	5075	123	23
chr14	79547384	79554994	chr14	79496931	79504533	96.33	7632	230	29
chr14	14746525	14752017	chr14	14740927	14746419	97.32	5513	108	21
chr14	1082537	1089467	chr14	66750	73668	95.87	6950	237	27
chr14	730477	736428	chr14	160130	166097	96.1	6000	154	37
chr15	83871221	83877351	chr15	83806675	83812819	91.84	6174	432	49
chr15	80783744	80789392	chr15	80606834	80612426	93.37	5659	299	37	CNVr830	0.53691
chr15	79537096	79542537	chr15	78332017	78337435	97.69	5444	99	16
chr15	50500114	50508257	chr15	49905493	49913646	96.84	8168	220	27	CNVr783	0.13423
chr15	83899073	83905007	chr15	83782683	83788608	93.46	5964	323	41
chr15	81218777	81225907	chr15	80751598	80758724	93.01	7171	417	47	CNVr830	0.53691
chr15	80728372	80733916	chr15	80180194	80185733	92.97	5590	298	57	CNVr828	0.02013	CNVr830	0.53691
chr15	50472830	50479834	chr15	49923116	49930118	96.26	7023	225	23	CNVr783	0.13423
chr15	50759541	50765639	chr15	50691127	50697234	96.77	6131	143	37
chr15	50832155	50844099	chr15	49714879	49726822	96.7	11971	342	39
chr15	46945373	46951907	chr15	46801046	46807585	93.69	6595	301	62	CNVr775	0.04027
chr15	81204146	81209666	chr15	80736045	80741582	94.42	5558	253	40	CNVr830	0.53691
chr15	80761539	80766597	chr15	80139758	80144828	92.85	5093	308	29	CNVr828	0.02013	CNVr830	0.53691
chr15	50746489	50754358	chr15	49728845	49736715	96.33	7898	235	31
chr15	50368375	50378070	chr15	50053424	50063102	95.61	9725	352	43
chr15	80630061	80636434	chr15	80375471	80381850	94.41	6402	308	30	CNVr830	0.53691
chr15	50671854	50677251	chr15	50524329	50529713	95.33	5423	190	36
chr15	47954142	47960098	chr15	47846353	47852323	97.41	5977	129	24
chr15	50382685	50388687	chr15	50073830	50079825	96.42	6034	147	39
chr15	47941717	47947140	chr15	47846353	47851778	97.28	5432	134	11	CNVr777	0.04027
chr15	49642797	49648394	chr15	49537126	49542722	94.44	5625	258	35
chr15	47954686	47960252	chr15	47941563	47947140	97.44	5583	122	18	CNVr777	0.04027
chr15	6110692	6115956	chr15	6046563	6051847	95.05	5298	216	35
chr15	80854712	80864050	chr15	80483129	80492478	95.62	9378	344	39	CNVr830	0.53691
chr15	50460545	50466294	chr15	49937249	49943013	96.59	5772	168	19	CNVr783	0.13423
chr15	50646111	50651584	chr15	50534785	50540267	95.13	5501	223	24
chr15	50071926	50078244	chr15	50065515	50071825	99.53	6325	10	20
chr15	83483251	83488431	chr15	83426741	83431946	98.71	5213	28	14
chr15	49240287	49250887	chr15	49168696	49179308	94.65	10661	462	64
chr15	83897005	83907771	chr15	83871147	83881878	93.65	10810	565	76
chr15	49489946	49495319	chr15	49423294	49428657	96.15	5380	185	16
chr15	80937209	80942578	chr15	80557918	80563292	95.27	5396	208	20	CNVr830	0.53691
chr15	50863477	50869803	chr15	50720390	50726728	95.82	6371	190	40
chr15	49626157	49634621	chr15	49521625	49530101	94.81	8537	311	62
chr15	81922778	81928817	chr15	81870418	81876455	95.92	6053	219	17
chr15	48411338	48416791	chr15	48321067	48326521	98.7	5470	40	25
chr15	46553978	46559561	chr15	46548282	46553875	97.18	5596	144	9	CNVr774	0.01342
chr15	80751759	80757311	chr15	80158563	80164132	92.21	5613	334	55	CNVr828	0.02013	CNVr830	0.53691
chr15	83860590	83871466	chr15	83763653	83774555	94.11	10956	513	76
chr15	49294860	49301757	chr15	49113523	49120450	94.5	6944	320	32
chr15	49495861	49504304	chr15	49428659	49437092	96.62	8458	248	27
chr15	49318851	49326814	chr15	49089238	49097188	97.14	7981	181	27
chr15	47975513	47982191	chr15	47873437	47880118	97.24	6714	118	40	CNVr777	0.04027
chr15	83493557	83501193	chr15	83435626	83443252	96.6	7653	218	22
chr15	83897082	83903239	chr15	83806678	83812813	92.96	6183	363	46
chr15	50877771	50882842	chr15	49356704	49361767	95.28	5088	200	29	CNVr787	0.01342
chr15	50466372	50472826	chr15	49930096	49936564	96.01	6489	205	28	CNVr783	0.13423
chr15	80814120	80819178	chr15	80453766	80458826	94.81	5088	208	31	CNVr830	0.53691
chr15	18550038	18562481	chr15	18537491	18549937	99.88	12449	8	7
chr15	45884285	45889558	chr15	45722738	45728011	97.9	5292	75	22
chr15	50775485	50781633	chr15	50708602	50714778	94.97	6203	232	48
chr15	80869945	80876289	chr15	80497537	80503876	95.38	6369	241	31	CNVr830	0.53691
chr15	50736041	50741428	chr15	49741015	49746380	94.24	5420	226	42
chr15	80930143	80937185	chr15	80550890	80557918	94.57	7087	283	55	CNVr830	0.53691
chr15	49380599	49386692	chr15	20574862	20580913	94.33	6122	249	49
chr15	80158563	80164132	chr15	81218938	81224502	91.76	5630	339	67	CNVr828	0.02013
chr15	50765628	50771023	chr15	50700641	50706032	97.36	5417	97	23
chr15	51083238	51089391	chr15	50618008	50624154	98.64	6165	55	19
chr15	51645876	51652040	chr15	51566183	51572341	93.89	6215	274	55	CNVr790	0.18792
chr15	49326730	49334088	chr15	49081820	49089184	95.84	7399	234	42
chr15	80687513	80693280	chr15	80323659	80329424	94.85	5789	254	19	CNVr830	0.53691
chr15	50812383	50825755	chr15	50784691	50798048	97.42	13390	297	23
chr15	83873213	83879089	chr15	83782683	83788592	93.93	5929	289	41
chr15	50852204	50863493	chr15	50790452	50801739	96.17	11339	334	52
chr15	81218938	81224502	chr15	80158563	80164132	91.76	5630	339	66	CNVr828	0.02013
chr15	51093364	51098382	chr15	49829657	49834664	97.03	5024	128	14
chr15	80615842	80621792	chr15	80388790	80394767	93.77	6002	299	52	CNVr830	0.53691
chr15	49478173	49488505	chr15	49411312	49421627	96.22	10371	299	56
chr15	50406391	50413731	chr15	50031041	50038345	93.97	7363	364	48
chr15	50825757	50831412	chr15	49714122	49719755	96.16	5670	168	25
chr15	50852204	50859803	chr15	50818158	50825755	95.78	7636	248	35
chr15	50398761	50406382	chr15	50039142	50046739	95.14	7650	292	45
chr15	45877329	45883601	chr15	45716365	45722635	99.71	6274	14	4
chr15	80671585	80676802	chr15	80340117	80345341	94.91	5246	218	24	CNVr830	0.53691
chr15	49290596	49296158	chr15	49121133	49126694	95.66	5576	215	16
chr15	81203559	81209627	chr15	80174732	80180799	92.82	6111	354	52	CNVr828	0.02013
chr15	83504888	83511228	chr15	83446658	83452987	96.51	6363	167	28
chr15	46939680	46945371	chr15	46795076	46800786	95.1	5732	220	28	CNVr775	0.04027
chr15	50517503	50524068	chr15	49891568	49898140	96.78	6593	165	39	CNVr783	0.13423
chr15	7202020	7207064	chr15	7196875	7201919	99.31	5050	25	10
chr15	49859680	49865518	chr15	49809946	49815785	99.33	5846	26	12
chr16	7141698	7149448	chr16	7119094	7126803	96.65	7761	199	30
chr16	7417712	7425773	chr16	7306564	7314645	93.98	8107	418	44
chr16	7249096	7259986	chr16	7054230	7065098	93.74	10935	575	72
chr16	7771256	7779173	chr16	7638277	7646189	96.61	7935	230	23
chr16	7509481	7517599	chr16	6952901	6961018	96.73	8141	221	21
chr16	7600289	7606399	chr16	7040742	7046869	91.02	6150	491	37
chr16	35675707	35681901	chr16	35663594	35669786	99.68	6199	10	9
chr16	7789726	7801065	chr16	7587014	7598396	91.27	11438	846	69
chr16	7472541	7478499	chr16	7120876	7126803	96.77	5970	140	30
chr16	6067839	6073753	chr16	5824229	5830157	94.74	5949	259	38
chr16	7283375	7290016	chr16	7263462	7270117	95.92	6670	230	24
chr16	7741794	7748528	chr16	7590869	7597613	91.83	6780	474	45
chr16	7420485	7425773	chr16	7391258	7396547	92.25	5328	336	50
chr16	6037245	6042704	chr16	5918618	5924075	94.51	5486	247	28
chr16	7600289	7609056	chr16	7589609	7598398	93.09	8834	500	51
chr16	7593598	7599649	chr16	6898501	6904543	96.85	6070	146	25
chr16	7528275	7540477	chr16	7111368	7123577	95.7	12241	457	41
chr16	7793545	7800286	chr16	7741794	7748528	94.12	6767	341	26
chr16	7324924	7330757	chr16	7119472	7125266	96.87	5838	136	25
chr16	1267925	1278886	chr16	1256865	1267824	99.93	10964	2	6
chr16	7301788	7312474	chr16	7226302	7236991	96.03	10715	372	34
chr16	7600289	7608606	chr16	7414324	7422609	95.35	8327	337	26
chr16	7391088	7399471	chr16	7303653	7312020	94.18	8415	412	41
chr16	7418151	7424517	chr16	7381924	7388317	95.86	6402	222	25
chr16	7393533	7399471	chr16	7240784	7246728	95.01	5967	248	25
chr16	26275440	26281769	chr16	26269013	26275339	99.91	6331	1	5
chr16	7422099	7427243	chr16	7388304	7393454	96.28	5157	174	18
chr16	7587698	7594112	chr16	7381924	7388317	93.35	6433	371	30
chr16	7553752	7561371	chr16	7273323	7280937	96.29	7652	215	33
chr16	6841809	6850831	chr16	6822341	6831363	93.16	9088	492	76
chr16	7185640	7199063	chr16	7076093	7089476	96.89	13446	334	45
chr16	7581674	7592386	chr16	7226302	7236991	96.54	10725	324	30
chr16	7290597	7304953	chr16	7249092	7263453	96.31	14422	407	55
chr16	7438844	7445505	chr16	7159638	7166222	92.38	6697	363	71
chr16	7573963	7585202	chr16	7053876	7065085	93.47	11295	597	84
chr16	7301388	7309595	chr16	7240784	7248991	96.53	8224	253	18
chr16	7468865	7478500	chr16	7138037	7147669	96.46	9670	271	39
chr16	7655757	7662840	chr16	7190642	7197729	98.27	7096	103	18
chr16	7416529	7424638	chr16	7040742	7048884	90.07	8187	692	67
chr16	54786005	54792965	chr16	54665117	54672073	99.8	6961	10	4
chr16	7790401	7796766	chr16	7381924	7388317	90.27	6411	562	38
chr16	7567146	7584847	chr16	7249092	7266800	96.45	17780	483	70
chr16	7655757	7662829	chr16	7081080	7088135	96.98	7090	163	36
chr16	6114454	6122739	chr16	5919301	5927566	92.79	8345	464	70
chr16	7180699	7185668	chr16	7071007	7076010	97.13	5011	96	27
chr16	7294074	7305308	chr16	7053876	7065099	93.14	11305	625	79
chr16	7742377	7748528	chr16	7414650	7420787	92.47	6174	407	34
chr16	7570475	7594559	chr16	7290597	7314645	96.08	24147	787	84
chr16	7466348	7474291	chr16	7317054	7324990	96.45	7969	226	40
chr16	7789725	7795038	chr16	7226302	7231658	90.02	5371	465	39
chr16	7381924	7388315	chr16	7042378	7048763	90.14	6417	577	40
chr16	7391237	7399471	chr16	7226897	7235128	94.62	8265	382	35
chr16	7381924	7388317	chr16	7790401	7796766	90.27	6411	562	38
chr16	7789823	7800612	chr16	7414324	7425100	91.77	10845	770	68
chr16	7789823	7797210	chr16	7307227	7314645	91.25	7437	584	45
chr16	78292130	78302264	chr16	7292139	7302300	97.44	10175	207	26
chr16	78292130	78302263	chr16	7251747	7261912	96.38	10196	277	42
chr16	78292130	78302262	chr16	7572018	7582185	96.47	10192	277	43
chr16	7583538	7591731	chr16	7391283	7399471	95.01	8215	363	26
chr16	7290243	7295528	chr16	6919436	6924700	96.2	5317	119	38
chr16	7240784	7248991	chr16	7301388	7309595	96.53	8224	253	18
chr16	18051571	18057358	chr16	18044344	18050136	98.95	5806	30	19
chr16	7419879	7425773	chr16	7226302	7232215	92.52	5937	379	40
chr16	7586454	7597939	chr16	7414324	7425773	92.45	11544	719	77
chr16	7581274	7589481	chr16	7240784	7248991	96.81	8220	238	16
chr16	7587202	7595741	chr16	7040742	7049250	90.07	8592	718	83
chr16	7173246	7180523	chr16	7063728	7070975	95.65	7290	263	31
chr16	55356906	55363627	chr16	55235589	55242307	99.87	6723	4	5
chr16	7226302	7236991	chr16	7301788	7312474	96.03	10715	372	34
chr16	7436692	7442723	chr16	7274902	7280937	97.57	6047	121	14
chr16	7307688	7314645	chr16	7041933	7048884	91.23	6990	543	49
chr16	7240784	7248591	chr16	7229188	7236991	97.84	7814	153	11
chr16	7319559	7324990	chr16	7138037	7143460	97.83	5441	92	19
chr16	78292130	78300334	chr16	7056891	7065099	92.53	8276	480	85
chr16	5969187	5975755	chr16	5669613	5676160	93.24	6608	348	59	CNVr845	0.16779	CNVr848	0.01342
chr16	3552347	3561634	chr16	3542963	3552246	99.69	9290	21	8
chr16	7792304	7801940	chr16	7600289	7609931	93.81	9680	519	48
chr17	51539541	51555176	chr17	51186629	51202284	95.55	15715	562	75	CNVr995	0.24161
chr17	51124529	51130420	chr17	50626382	50632249	96.88	5906	132	27	CNVr995	0.24161
chr17	73017604	73022595	chr17	51241582	51246596	91.22	5035	379	32	CNVr995	0.24161	CNVr1007	0.05369
chr17	73153240	73158991	chr17	73146986	73152723	93.86	5786	273	54
chr17	51583143	51588977	chr17	50618039	50623880	94.85	5865	249	30
chr17	51577826	51587920	chr17	51117174	51127287	98.06	10133	140	32	CNVr995	0.24161
chr17	51186629	51207115	chr17	50817422	50837879	94.21	20584	968	129	CNVr994	0.25503	CNVr995	0.24161
chr17	10916519	10924238	chr17	10789441	10797172	99.69	7732	12	6
chr17	51539540	51556001	chr17	50816597	50833069	93.75	16567	837	113	CNVr994	0.25503
chr17	51522502	51529103	chr17	50748804	50755413	92.29	6664	398	68	CNVr994	0.25503
chr17	435546	441119	chr17	64094585	64100157	95.28	5599	213	34
chr17	51227816	51233186	chr17	50858467	50863846	95.38	5385	230	12	CNVr994	0.25503	CNVr995	0.24161
chr17	51145271	51153220	chr17	50816597	50824565	93.4	8002	443	57	CNVr994	0.25503	CNVr995	0.24161
chr17	51216293	51223332	chr17	50847079	50854126	94.22	7064	368	29	CNVr994	0.25503	CNVr995	0.24161
chr17	73152742	73158991	chr17	73140182	73146420	94.16	6297	263	61
chr17	51164056	51177833	chr17	50644305	50658091	96.77	13828	355	57	CNVr995	0.24161
chr17	51111460	51117029	chr17	50618318	50623880	95.74	5593	185	25	CNVr995	0.24161
chr17	72755448	72762011	chr17	72748783	72755347	99.92	6565	4	1
chr17	51117174	51122485	chr17	51110925	51116240	97.45	5330	104	14	CNVr995	0.24161
chr17	13122358	13133783	chr17	13071484	13082904	99.92	11427	2	7
chr17	51582416	51593164	chr17	50698617	50709395	97.31	10798	223	29
chr17	51548028	51557175	chr17	51144089	51153222	97.47	9168	178	32	CNVr995	0.24161
chr17	73146982	73153234	chr17	73140673	73146928	94.19	6297	281	45
chr17	50702774	50708668	chr17	50618008	50623880	95.28	5913	221	28
chr17	51823570	51832596	chr17	51235244	51244279	93.87	9075	469	48	CNVr995	0.24161
chr17	51853281	51858657	chr17	51530638	51535996	93.72	5410	256	49
chr17	51487399	51502695	chr17	51297054	51312401	96.89	15378	367	57	CNVr995	0.24161
chr17	40216303	40221480	chr17	64094604	64099793	91.71	5213	374	32
chr17	51508188	51513676	chr17	51449275	51454774	91.43	5534	395	43
chr17	21593768	21599255	chr17	21588172	21593667	99.67	5497	8	9
chr17	51474115	51480888	chr17	51283259	51290056	91.23	6828	515	46	CNVr995	0.24161
chr17	51548271	51553363	chr17	50568644	50573731	93.5	5123	268	36
chr17	51153323	51160855	chr17	50825076	50832592	93.97	7585	337	56	CNVr994	0.25503	CNVr995	0.24161
chr17	51582608	51588749	chr17	51110925	51117073	97.24	6169	123	30	CNVr995	0.24161
chr17	51559019	51567540	chr17	51133786	51142294	97.05	8552	179	29	CNVr995	0.24161
chr17	51813696	51821214	chr17	50793700	50801228	93.43	7564	417	37	CNVr994	0.25503
chr17	14402708	14408249	chr17	14331086	14336627	99.87	5543	5	2
chr17	51540027	51547519	chr17	51153323	51160844	97.14	7543	145	29	CNVr995	0.24161
chr17	51391826	51397606	chr17	51370507	51376269	97.98	5784	93	8	CNVr995	0.24161
chr17	75139542	75147517	chr17	72809619	72817592	97.03	8005	178	27
chr17	10924221	10930411	chr17	10797178	10803388	97.55	6216	122	19
chr17	51272059	51278383	chr17	50742786	50749123	91.51	6387	431	70	CNVr994	0.25503	CNVr995	0.24161
chr17	72869281	72874644	chr17	72822914	72828285	93.71	5390	295	35	CNVr1006	0.02685
chr17	51287035	51293667	chr17	50727291	50733920	91.87	6688	431	60	CNVr995	0.24161
chr17	51110925	51117073	chr17	50703038	50709203	98.35	6174	69	16	CNVr995	0.24161
chr17	42234812	42240508	chr17	42229022	42234711	99.53	5697	20	4
chr17	50968580	50973823	chr17	25092753	25097967	94.04	5268	237	38	CNVr960	0.24161
chr17	51561312	51575625	chr17	50644056	50658357	95.77	14360	503	69
chr17	51561554	51575376	chr17	51164056	51177857	95.94	13859	470	52	CNVr995	0.24161
chr17	51194268	51201808	chr17	51153324	51160855	95.62	7576	253	36	CNVr995	0.24161
chr17	51442326	51449009	chr17	50726542	50733243	91.84	6742	452	68
chr17	51502753	51508033	chr17	51312506	51317797	97.17	5293	137	8	CNVr995	0.24161
chr17	51186629	51193761	chr17	51146085	51153222	95.85	7155	258	32	CNVr995	0.24161
chr17	51530795	51535996	chr17	51258761	51263970	95.57	5236	172	36	CNVr995	0.24161
chr17	51227050	51232084	chr17	36009226	36014241	90.7	5067	388	43	CNVr995	0.24161
chr17	64217918	64224444	chr17	64211284	64217817	99.65	6534	16	6
chr17	51117174	51122677	chr17	50703875	50709395	97.36	5529	113	13	CNVr995	0.24161
chr17	50936202	50942684	chr17	49117732	49124217	99.35	6488	35	5	CNVr994	0.25503
chr18	60924924	60930539	chr18	60866872	60872473	94.13	5626	296	17	CNVr1072	0.02013
chr18	48356555	48364697	chr18	48265673	48273822	99.41	8160	21	25
chr18	60898363	60904254	chr18	60866605	60872496	93.75	5920	314	31	CNVr1072	0.02013
chr18	60924924	60934059	chr18	60898630	60907766	94.14	9191	430	59	CNVr1072	0.02013
chr18	58930951	58936584	chr18	58785860	58791485	96.79	5638	165	10	CNVr1068	0.01342
chr18	59210994	59218263	chr18	58859122	58866405	94.39	7328	309	57
chr18	58923856	58928838	chr18	58795336	58800330	94.78	5016	208	25	CNVr1068	0.01342
chr18	59410593	59416216	chr18	59212634	59218263	92.94	5681	293	52
chr18	59787148	59794056	chr18	58916566	58923507	91.32	6960	535	45	CNVr1069	0.02685
chr18	59808965	59818735	chr18	59778942	59788684	94.79	9789	446	38	CNVr1069	0.02685
chr18	59490276	59495832	chr18	59269064	59274630	94.68	5587	247	34
chr18	60061127	60066535	chr18	60051782	60057174	96.84	5417	139	18	CNVr1069	0.02685
chr18	58869015	58875522	chr18	58758867	58765382	94.73	6545	279	35
chr18	60085852	60090936	chr18	59444701	59449787	90.6	5107	438	25	CNVr1069	0.02685
chr18	63265186	63278254	chr18	63198156	63211187	95.62	13094	487	51
chr18	48265673	48273822	chr18	47995991	48004132	99.35	8154	37	15
chr18	51768410	51773482	chr18	51746754	51751822	94.02	5098	251	35
chr18	63332496	63339682	chr18	63201030	63208204	91.83	7233	487	66
chr18	59971297	59976312	chr18	59713235	59718237	95.29	5028	200	26	CNVr1069	0.02685
chr18	59196408	59202537	chr18	58844399	58850549	95.35	6172	224	28
chr18	63766745	63772755	chr18	63759341	63765362	93.46	6036	356	32
chr18	58995683	59002809	chr18	58757339	58764463	94.89	7166	286	43
chr18	59961320	59967675	chr18	59219430	59225840	91.58	6448	414	70	CNVr1069	0.02685
chr18	63344820	63351914	chr18	63332496	63339596	91.62	7150	495	62
chr18	59740429	59747375	chr18	58995928	59002897	91.41	7033	455	72	CNVr1069	0.02685
chr18	59380331	59385893	chr18	58930429	58936019	94.05	5614	260	47
chr18	59934389	59941318	chr18	58916566	58923514	91.25	6982	526	55	CNVr1069	0.02685
chr18	59740429	59747160	chr18	59095224	59101921	91.91	6784	411	63	CNVr1069	0.02685
chr18	60953575	60959386	chr18	60924924	60930741	94.29	5835	293	25	CNVr1072	0.02013
chr18	59206207	59218263	chr18	58744289	58756356	93.8	12147	584	84
chr18	59963158	59969572	chr18	58869027	58875448	90.42	6480	498	75	CNVr1069	0.02685
chr18	63332503	63339682	chr18	63268181	63275355	91.82	7228	490	60
chr18	59038458	59043511	chr18	58917777	58922839	93.87	5072	284	18
chr18	62966074	62971419	chr18	62916500	62921842	99.83	5346	6	3
chr18	60695503	60700678	chr18	60663188	60668364	99.85	5178	5	3
chr18	58312314	58318401	chr18	58272695	58278811	94.49	6138	267	54
chr18	63576593	63584479	chr18	63530277	63538193	94.89	7927	355	31
chr18	59220660	59225725	chr18	59095895	59100897	92.41	5088	279	49
chr18	59691069	59696632	chr18	59953038	59958583	96.48	5574	158	24	CNVr1069	0.02685
chr18	60599327	60605279	chr18	60545046	60550977	91.1	5967	482	37
chr18	60655240	60661596	chr18	60528200	60534556	97.91	6368	111	15
chr18	58969727	58976776	chr18	58735980	58743051	94.54	7108	294	45
chr18	63343032	63348798	chr18	63219572	63225331	95.55	5794	197	36
chr18	63921507	63926840	chr18	63829709	63835066	92.62	5382	325	41
chr18	59800826	59806822	chr18	59750095	59756094	94.81	6028	254	34	CNVr1069	0.02685
chr18	60712173	60720116	chr18	60641131	60649064	94.08	7969	412	39
chr18	59918232	59923785	chr18	59800826	59806398	93.35	5605	290	49	CNVr1069	0.02685
chr18	63219572	63225331	chr18	63199263	63205007	94.46	5795	236	52
chr18	59405132	59416213	chr18	58750714	58761801	92.51	11203	603	118
chr18	63914713	63921314	chr18	63825212	63831860	92.8	6669	393	57
chr18	59740429	59747459	chr18	58757583	58764636	91.07	7122	477	87	CNVr1069	0.02685
chr18	63277246	63282670	chr18	63214040	63219453	91.54	5473	356	68
chr18	58916566	58923650	chr18	58800331	58807425	95.02	7103	328	20	CNVr1068	0.01342
chr18	60797438	60803400	chr18	60599160	60605124	92.95	5975	399	18
chr18	61302004	61307676	chr18	61286005	61291656	91.59	5720	366	58
chr18	60940716	60947508	chr18	60882465	60889250	94.86	6810	309	29	CNVr1072	0.02013
chr18	61931768	61938402	chr18	61861879	61868489	96.19	6645	209	25	CNVr1076	0.38926
chr18	51042993	51048398	chr18	51015715	51021108	97.73	5417	89	18
chr18	59405132	59410602	chr18	59218719	59224224	93.84	5538	242	52
chr18	63342937	63351927	chr18	63232976	63241957	95.28	9017	365	40
chr18	59196130	59204384	chr18	58969721	58977976	94.49	8300	368	42
chr18	58980127	58985759	chr18	58748174	58753815	94.07	5666	279	28
chr18	59935652	59940636	chr18	59038507	59043507	92.49	5007	348	19	CNVr1069	0.02685
chr18	59788400	59793382	chr18	59038507	59043507	92.11	5007	365	22	CNVr1069	0.02685
chr18	59096494	59101921	chr18	58869015	58874477	91.94	5506	323	55
chr18	59958298	59968601	chr18	59091651	59101921	91.91	10380	655	106	CNVr1069	0.02685
chr18	45426576	45431904	chr18	45377533	45382860	96.87	5339	146	13
chr18	59951282	59961571	chr18	59898971	59909284	96.32	10340	305	54	CNVr1069	0.02685
chr18	59038457	59043511	chr18	58801143	58806214	94.01	5076	279	18	CNVr1068	0.01342
chr18	59777347	59783054	chr18	59756706	59762429	94.84	5739	250	31	CNVr1069	0.02685
chr18	57635954	57647825	chr18	57606264	57618135	97.17	11896	289	29
chr18	59380331	59385376	chr18	58786426	58791485	94.59	5084	213	38	CNVr1068	0.01342
chr18	60683549	60689321	chr18	60588568	60594319	96.6	5793	136	31
chr18	60904422	60917141	chr18	60874064	60886797	94.79	12797	527	83	CNVr1072	0.02013
chr18	59784042	59794056	chr18	58800474	58810557	91.1	10101	796	62	CNVr1068	0.01342	CNVr1069	0.02685
chr18	59929336	59935936	chr18	59812123	59818735	94.11	6641	323	39	CNVr1069	0.02685
chr18	61746143	61752351	chr18	61539088	61545269	93.17	6227	362	35	CNVr1075	0.4094
chr18	59095895	59101921	chr18	58758268	58764336	92.11	6111	356	59
chr18	59187011	59196152	chr18	58960584	58969707	94.87	9170	396	38
chr18	29576520	29586450	chr18	29501555	29511473	99.64	9935	16	20
chr18	60085852	60092329	chr18	59866115	59872577	91.44	6506	486	40	CNVr1069	0.02685
chr18	59362004	59370312	chr18	59164068	59172394	96.35	8336	268	23
chr18	60797438	60803072	chr18	60545209	60550822	91.9	5654	399	40
chr18	61742908	61752352	chr18	61512574	61522006	92.69	9478	615	61	CNVr1074	0.16779	CNVr1075	0.4094
chr18	59961320	59969572	chr18	58757044	58765308	90.7	8335	623	94	CNVr1069	0.02685
chr18	59915971	59923786	chr18	59747820	59755671	93.06	7879	457	56	CNVr1069	0.02685
chr18	58970006	58976133	chr18	58844399	58850549	95.24	6176	221	34
chr18	58997209	59002809	chr18	58869015	58874604	95.28	5615	226	23
chr18	60953323	60959207	chr18	60866620	60872496	93.75	5900	331	21
chr18	59740429	59746234	chr18	59219970	59225840	91.67	5909	351	70	CNVr1069	0.02685
chr18	61539096	61545621	chr18	61515801	61522357	94.09	6567	337	25	CNVr1074	0.16779
chr18	63265352	63279094	chr18	63231131	63244854	95.57	13776	525	55
chr18	59591928	59598470	chr18	59319576	59326082	92.31	6564	427	38
chr18	59219725	59225855	chr18	58995683	59001775	94.94	6146	243	35
chr18	59234424	59240011	chr18	59115104	59120720	94.76	5645	211	41
chr18	45558131	45567449	chr18	45459404	45468735	90.05	9406	775	101
chr18	59867500	59875148	chr18	59332750	59340414	94.54	7677	379	24	CNVr1069	0.02685
chr18	59867500	59874641	chr18	59442639	59449787	94.28	7163	375	19	CNVr1069	0.02685
chr18	61385587	61393730	chr18	61315534	61323682	91.67	8192	591	46
chr18	60640203	60649065	chr18	60553087	60561933	96.3	8893	253	44
chr18	59028819	59037206	chr18	58806230	58814616	94.36	8446	359	62	CNVr1068	0.01342
chr18	60712173	60724295	chr18	60554012	60566100	94.25	12167	578	72
chr18	63829709	63835066	chr18	63765370	63770701	92.31	5381	342	45
chr18	48349642	48356080	chr18	47989061	47995495	99.22	6442	40	10
chr18	58859122	58868914	chr18	58749080	58758848	95.15	9843	353	57
chr18	58876410	58881392	chr18	58822203	58827167	93.61	5004	260	29
chr18	60777348	60782691	chr18	60714571	60719935	91.14	5406	376	66
chr18	59442639	59457812	chr18	59333258	59348432	96.28	15206	503	42
chr18	60953288	60959386	chr18	60898343	60904433	93.14	6122	366	30	CNVr1072	0.02013
chr18	63276622	63282185	chr18	63190346	63195895	96.45	5574	164	19
chr18	59218722	59225857	chr18	58756350	58763434	95.26	7147	266	37
chr18	59038507	59043507	chr18	59788400	59793382	92.11	5007	365	22	CNVr1069	0.02685
chr18	59191160	59203176	chr18	58731010	58743051	94.88	12095	488	60
chr18	59961860	59969152	chr18	59740429	59747711	94.55	7326	323	40	CNVr1069	0.02685
chr18	63231970	63244848	chr18	63198156	63211013	95.35	12924	490	68
chr18	59929336	59941496	chr18	59782094	59794242	95.68	12183	470	33	CNVr1069	0.02685
chr18	58844399	58850549	chr18	58970006	58976133	95.24	6176	221	34
chr18	58844399	58850547	chr18	58736253	58742411	96.22	6185	172	29
chr18	60142211	60147299	chr18	60094021	60099104	99.29	5095	19	14	CNVr1069	0.02685
chr18	61371792	61377376	chr18	61278154	61283744	92.55	5626	343	41
chr18	59931286	59941318	chr18	58800467	58810557	91.1	10124	777	78	CNVr1068	0.01342	CNVr1069	0.02685
chr18	63921332	63928632	chr18	63765194	63772492	94.51	7329	344	34
chr18	59900724	59906280	chr18	59691069	59696632	96.84	5576	145	20	CNVr1069	0.02685
chr18	59408102	59416213	chr18	58860754	58868914	92.77	8202	462	78
chr18	59953038	59958583	chr18	59691069	59696632	96.48	5574	158	24	CNVr1069	0.02685
chr18	60689422	60695402	chr18	60593497	60599472	94.32	6004	290	31
chr18	59676896	59682351	chr18	59123989	59129453	90.94	5508	404	47	CNVr1069	0.02685
chr18	59210092	59215744	chr18	58980127	58985759	93.55	5674	304	30
chr18	59961615	59968816	chr18	58995683	59002897	91.57	7275	480	74	CNVr1069	0.02685
chr18	48356063	48364697	chr18	47995498	48004132	99.28	8646	40	21
chr18	63922880	63928916	chr18	63759341	63765364	93.06	6055	371	33
chr18	63271381	63277143	chr18	63219577	63225331	94.94	5788	235	36
chr18	52119808	52125273	chr18	52100657	52106122	93.29	5500	301	49
chr18	60791954	60797439	chr18	60604943	60610446	94.77	5521	237	28
chr18	63553857	63566580	chr18	63508358	63521143	94.29	12826	590	76
chr19	50925451	50930544	chr19	50684827	50689921	95.16	5108	220	22
chr19	50996900	51008113	chr19	50924711	50935947	94	11276	576	70
chr19	51113450	51118423	chr19	50883116	50888086	93.39	5010	256	39
chr19	50684827	50689921	chr19	50925451	50930544	95.16	5108	220	22
chr19	50961261	50970297	chr19	50888087	50897131	94.96	9065	409	36
chr19	48871331	48880794	chr19	48857552	48867042	96.67	9512	248	40
chr19	51019144	51026139	chr19	50906490	50913477	94.3	7018	348	31	CNVr1177	0.05369
chr19	19912221	19918123	chr19	19835303	19841200	94.65	5944	231	50
chr19	50924893	50929866	chr19	50883116	50888086	93.9	5001	248	31
chr19	51141211	51146742	chr19	51122758	51128280	93.24	5574	284	52
chr19	51113235	51118604	chr19	50924711	50930083	93.67	5399	287	36
chr19	51117814	51124940	chr19	50974667	50981803	92.61	7170	454	60
chr19	19937730	19945718	chr19	19867822	19875836	93.33	8067	408	65
chr19	24620468	24626768	chr19	24603728	24610046	95.2	6329	266	24
chr19	6637801	6644428	chr19	6371142	6377775	95.61	6653	248	24
chr19	51122289	51127616	chr19	50873776	50879133	93.26	5386	277	44
chr19	51131604	51138911	chr19	50909238	50916550	93.69	7341	402	35
chr19	50883116	50888086	chr19	51113450	51118423	93.39	5010	256	39
chr19	50942257	50949148	chr19	50916564	50923475	94.3	6928	343	36
chr19	50960161	50965944	chr19	50933968	50939759	95.86	5803	210	24
chr19	50969642	50974653	chr19	50684909	50689921	95.21	5027	212	21
chr19	51111071	51116097	chr19	51076541	51081581	93.64	5063	264	39
chr19	50966211	50974653	chr19	50925533	50933976	94.83	8469	387	37
chr19	45605961	45611798	chr19	45182916	45188750	98.67	5855	41	19
chr19	24771557	24776879	chr19	19861184	19866484	97.6	5327	98	14
chr19	51002298	51007388	chr19	50684827	50689921	95.44	5108	203	25
chr19	6395480	6401699	chr19	6254804	6261001	95.14	6229	263	22
chr19	6294983	6301167	chr19	6254804	6261001	95.89	6209	220	27
chr19	6365968	6371165	chr19	6322050	6327246	95.01	5229	198	37
chr19	50996794	51002330	chr19	50853049	50858576	93.35	5565	305	44
chr19	50976593	50982321	chr19	50942257	50947978	93.96	5743	312	25
chr19	57381629	57397799	chr19	57365359	57381528	99.73	16174	36	7
chr19	51119737	51124943	chr19	50942259	50947471	92.23	5240	347	45
chr19	50930512	50935644	chr19	50853049	50858165	93.79	5152	266	38
chr19	19867553	19873008	chr19	19835755	19841200	93.5	5496	267	50
chr19	51118611	51124943	chr19	50918249	50924593	92.32	6383	402	60
chr19	6254804	6261001	chr19	6395480	6401699	95.14	6229	263	22
chr19	6393648	6401890	chr19	6294793	6302988	94.55	8270	350	55
chr19	50998869	51007306	chr19	50966211	50974653	94.51	8466	414	38
chr19	51027259	51032913	chr19	50900839	50906494	95.84	5670	207	24	CNVr1177	0.05369
chr19	19877529	19883457	chr19	19845303	19851255	94.51	5975	260	38
chr19	23433047	23438584	chr19	23427415	23432946	99.48	5543	13	14
chr19	51002976	51009659	chr19	50881421	50888085	92.72	6727	385	61
chr19	50975464	50982313	chr19	50917748	50924593	93.54	6888	365	50
chr19	6360511	6365967	chr19	6327274	6332739	97.11	5476	129	17
chr19	51113235	51120133	chr19	51002758	51009658	92.79	6948	405	64
chr19	19912672	19921193	chr19	19867553	19876077	97.62	8538	174	20
chr19	19940552	19945718	chr19	19836025	19841200	94.5	5216	198	43
chr19	58405209	58410239	chr19	58319796	58324824	99.58	5036	9	12
chr1	4242881	4250874	chr1	4209674	4217707	93.64	8060	421	56
chr1	4245284	4256770	chr1	4157844	4169322	95.29	11545	420	65
chr1	4220862	4226063	chr1	4156418	4161605	93.71	5227	265	37
chr1	4202522	4215376	chr1	4143229	4156036	93.88	12905	643	85
chr1	139746729	139752937	chr1	139681741	139687951	99.08	6219	39	15
chr1	44523784	44530090	chr1	44517371	44523683	97.59	6319	134	16
chr1	4212107	4217707	chr1	4163731	4169318	94.27	5619	273	27
chr1	12926416	12932078	chr1	12912990	12918681	97.49	5692	114	9
chr1	4242887	4248534	chr1	4143229	4148879	93.42	5687	299	45
chr1	50215341	50221931	chr1	49189293	49195879	99.51	6595	20	12
chr1	12932067	12939671	chr1	12918700	12926315	97.84	7625	136	17
chr1	148435630	148448228	chr1	148422929	148435529	99.75	12605	21	8
chr1	88291518	88296780	chr1	88266737	88272022	97.88	5289	83	16
chr20	1858933	1868221	chr20	1849543	1858832	99.89	9291	7	3
chr20	60342015	60347819	chr20	60309887	60315689	99.59	5808	16	8
chr20	52653444	52658499	chr20	52647614	52652680	97.68	5078	85	19
chr20	6792451	6797745	chr20	6717803	6723099	96.07	5318	165	27
chr20	61969168	61975533	chr20	61915015	61921370	97.73	6375	117	23
chr20	49447422	49453341	chr20	49436683	49442596	98.26	5927	83	15
chr21	1548605	1559561	chr21	1350536	1361487	94.9	11028	415	75
chr21	1897457	1907139	chr21	1228993	1238689	91.21	9757	724	72
chr21	2069658	2075085	chr21	1229892	1235282	90.97	5450	411	42
chr21	71524999	71530868	chr21	71502487	71508361	92.61	5896	389	34	CNVr1492	0.02685
chr21	1638514	1646696	chr21	1566411	1574638	90.15	8287	653	82
chr21	1549601	1555284	chr21	1261800	1267487	91.99	5732	367	46
chr21	1899990	1907319	chr21	1642244	1649585	91.85	7383	508	56
chr21	1893144	1907319	chr21	1325711	1339958	90.95	14330	1061	117
chr21	20171605	20176672	chr21	20150792	20155862	95.6	5087	189	24	CNVr1422	0.14765
chr21	60877161	60882195	chr21	1653499	1658488	90.7	5067	362	59
chr21	61692662	61702745	chr21	60963247	60973319	95.83	10117	345	41
chr21	20171605	20177015	chr21	20062227	20067627	93.5	5434	297	39
chr21	1574640	1580020	chr21	1228992	1234382	92.44	5412	357	33
chr21	1566064	1574631	chr21	1335503	1344067	93.93	8598	459	33
chr21	1945338	1952625	chr21	1459158	1466456	93.22	7357	372	48
chr21	20674529	20682762	chr21	20656530	20664761	97.08	8253	201	24
chr21	60781616	60786785	chr21	1449503	1454702	94.8	5208	225	26	CNVr1408	0.01342
chr21	1518931	1524936	chr21	1254635	1260649	93.07	6036	367	27
chr21	1891022	1896653	chr21	1652998	1658589	92.83	5645	339	38
chr21	61681399	61688360	chr21	60952551	60959528	96.35	6993	209	42
chr21	60977680	60983564	chr21	60926845	60932717	94.36	5905	281	40
chr21	60931251	60943707	chr21	59826522	59838966	96.54	12471	391	32
chr21	2011101	2016276	chr21	1906772	1911947	95.58	5201	180	27
chr21	921117	926339	chr21	859964	865126	91.77	5263	293	68
chr21	27874659	27880092	chr21	117840	123258	95.37	5446	213	20
chr21	60895277	60900482	chr21	1337877	1343065	90.6	5235	417	43
chr21	1559556	1566044	chr21	1344065	1350504	94.93	6493	272	28
chr21	1927984	1933496	chr21	1476812	1482302	93.94	5545	250	42
chr21	1228992	1238689	chr21	1642429	1652144	90.94	9777	746	82
chr21	1637052	1642167	chr21	1247173	1252298	91.33	5155	379	44
chr21	20134984	20150898	chr21	20403871	20419808	94.18	16008	768	95	CNVr1422	0.14765	CNVr1425	0.02685
chr21	60895277	60900487	chr21	1567059	1572257	91.16	5239	395	42
chr21	60769824	60777330	chr21	1945338	1952843	92.13	7585	440	68
chr21	1354818	1360483	chr21	1261800	1267485	91.92	5719	376	49
chr21	1990100	1995592	chr21	1893144	1898576	91.55	5506	379	46
chr21	35205664	35211133	chr21	35147664	35153102	93.46	5493	282	43
chr21	1623128	1629386	chr21	1354241	1360483	90.83	6301	478	56
chr21	2069658	2075056	chr21	1330962	1336349	91.2	5443	380	50
chr21	60877144	60882195	chr21	1891106	1896149	92.15	5073	348	28
chr21	20412036	20420838	chr21	20093039	20101860	94.05	8864	424	56	CNVr1422	0.14765	CNVr1425	0.02685
chr21	1574692	1586472	chr21	1323585	1335383	94.2	11834	598	41
chr21	20556778	20562965	chr21	20427060	20433223	95.06	6215	229	44	CNVr1425	0.02685
chr21	1623126	1629372	chr21	1549601	1555848	91.36	6299	441	61
chr21	35232772	35246565	chr21	35214610	35228436	95.83	13853	492	60
chr21	20146108	20155862	chr21	20057544	20067283	93.97	9802	482	78	CNVr1422	0.14765
chr21	71532185	71537256	chr21	71516645	71521736	90.72	5118	403	43	CNVr1492	0.02685
chr21	20134987	20142743	chr21	20094083	20101860	94.92	7809	314	39	CNVr1422	0.14765
chr21	1586528	1594994	chr21	1309918	1318385	92.86	8526	492	51
chr21	20403871	20419808	chr21	20150898	20134984	94.18	16008	768	95	CNVr1422	0.14765	CNVr1425	0.02685
chr21	20176671	20182025	chr21	20156123	20161495	94.61	5383	252	26	CNVr1422	0.14765
chr21	1596993	1602554	chr21	1408465	1414042	94.45	5599	253	37	CNVr1408	0.01342
chr21	60769528	60777112	chr21	1459158	1466752	92.36	7671	424	80
chr21	1642429	1652144	chr21	1228992	1238689	90.94	9777	746	82
chr21	1893140	1902837	chr21	1574640	1584351	91.68	9774	675	75
chr21	71589678	71598293	chr21	6095806	6104422	92.41	8684	524	101
chr21	1622961	1628767	chr21	1261836	1267652	92.47	5858	349	46
chr21	71532417	71537661	chr21	6105734	6110976	99.64	5245	17	2
chr21	60900570	60905547	chr21	2007503	2012497	92.73	5018	302	36
chr21	1330032	1339773	chr21	1228992	1238689	91.41	9777	726	59
chr21	1614851	1621049	chr21	1269573	1275777	95.42	6220	249	22
chr21	35225131	35231864	chr21	35206792	35213523	94.43	6756	330	39
chr21	1387238	1393498	chr21	1266032	1272305	92.93	6312	357	51	CNVr1408	0.01342
chr22	57111116	57119808	chr22	57197262	57205964	99.66	8705	16	13
chr22	6595907	6602325	chr22	6571143	6577566	98.02	6429	112	8
chr22	6562625	6569048	chr22	6556107	6562524	99.32	6430	26	17
chr22	40348526	40355000	chr22	40281812	40288288	99.81	6478	8	4
chr22	57197262	57205964	chr22	57119808	57111116	99.66	8705	16	13
chr22	57206082	57211893	chr22	57142499	57148306	99.79	5813	6	6
chr23	34649475	34655052	chr23	34643798	34649374	99.35	5579	33	2
chr23	34545031	34554640	chr23	34492610	34502230	93.37	9672	528	70
chr23	27156513	27162024	chr23	27141136	27146651	94.48	5548	238	43
chr23	29819940	29824968	chr23	29814818	29819839	99.8	5029	3	7
chr23	26331405	26337612	chr23	25948022	25954195	91.46	6238	439	46	CNVr1588	0.16779
chr23	34860767	34868468	chr23	34430662	34438339	90.14	7741	661	79
chr23	27752948	27758558	chr23	27738834	27744432	96.85	5618	151	17
chr23	50619427	50626048	chr23	50541431	50548099	95.14	6687	242	40
chr23	31061583	31067198	chr23	31055856	31061482	99.08	5628	39	11
chr23	26324760	26329818	chr23	25939860	25944944	94.57	5099	223	30	CNVr1588	0.16779
chr23	34942045	34948476	chr23	34859099	34865581	90.3	6502	542	58
chr23	12828558	12834870	chr23	12822145	12828456	99.78	6315	9	5
chr23	34811459	34817432	chr23	34391292	34397257	90.09	6015	506	62
chr23	26516481	26521678	chr23	26490242	26495415	96.83	5205	127	17
chr23	26329919	26334970	chr23	26082555	26087571	91.58	5085	327	55	CNVr1588	0.16779
chr23	28366244	28372201	chr23	28343335	28349310	93.43	5995	338	36
chr23	34690607	34696189	chr23	34631321	34636898	93.66	5599	318	32
chr23	27173900	27179863	chr23	27076014	27081960	97.06	5987	113	25
chr23	24067139	24075690	chr23	24058478	24067038	99.59	8561	26	9
chr23	34538787	34544106	chr23	34487311	34492622	92.58	5362	306	52
chr23	34743078	34748427	chr23	34716984	34722327	92.67	5374	340	46
chr23	28840857	28846401	chr23	28821624	28827175	96.11	5572	170	27	CNVr1595	0.12081
chr23	28465420	28472006	chr23	28372201	28378750	90.21	6639	509	99	CNVr1594	0.18792
chr23	26564893	26572773	chr23	26495544	26503429	99.89	7886	4	5
chr23	34740952	34747381	chr23	34629579	34636009	92.34	6466	424	42
chr23	27184144	27189415	chr23	27140821	27146103	95.39	5296	207	28
chr23	34580560	34588838	chr23	34535456	34543706	91.76	8329	558	78
chr23	25748107	25757945	chr23	25722370	25732204	94.29	9883	472	56	CNVr1587	0.20134
chr23	34864453	34873681	chr23	34390135	34399377	90.01	9293	814	88
chr23	29083024	29088404	chr23	29022938	29028294	94.8	5388	242	29	CNVr1596	0.10067
chr23	34590977	34596400	chr23	34546726	34552167	91.77	5470	376	50
chr23	34859656	34867627	chr23	34478138	34486080	90.04	8009	695	68
chr23	34717640	34722677	chr23	34529727	34534769	91.16	5078	374	54
chr23	26654614	26660249	chr23	26599130	26604798	94.86	5683	231	33
chr23	29069166	29074825	chr23	29009320	29014984	95.97	5678	198	21	CNVr1596	0.10067
chr23	34590977	34596406	chr23	34494307	34499770	91.27	5499	376	62
chr23	34741429	34747381	chr23	34662891	34668821	92.78	5969	377	43
chr23	34865606	34871563	chr23	34811459	34817436	90.77	6005	480	51
chr23	29088407	29094617	chr23	29028265	29034461	94.21	6233	303	40	CNVr1596	0.10067
chr23	35705100	35711211	chr23	34877478	34883548	91.72	6158	377	74
chr23	34662916	34668911	chr23	34630097	34636106	94.36	6026	294	33
chr24	62381061	62389379	chr24	62367870	62376123	97.86	8331	89	69
chr24	56918599	56925470	chr24	56916806	56923679	91.32	6881	581	16
chr24	511630	517490	chr24	359681	365523	97.13	5885	103	26	CNVr1617	0.02685
chr24	56918304	56925470	chr24	56916787	56923955	90.46	7177	667	18
chr24	56920098	56925467	chr24	56916787	56922158	91.08	5381	460	20
chr25	2501071	2508772	chr25	2489171	2496838	90.2	7758	614	95
chr25	12322651	12328164	chr25	12312678	12318187	99.46	5518	18	10
chr25	11325819	11333332	chr25	11318203	11325715	99.76	7518	9	9
chr25	30406237	30411308	chr25	30372536	30377612	98.88	5078	50	5
chr25	8483133	8500257	chr25	8391974	8409095	99.92	17127	7	6
chr25	5023392	5034398	chr25	4988781	4999785	99.82	11011	10	10
chr25	12285028	12291666	chr25	12278288	12284927	99.77	6642	10	5
chr26	26605229	26613189	chr26	25707229	25715185	99.61	7965	19	10
chr26	16498357	16504065	chr26	16411188	16416897	94.69	5739	246	33
chr26	27137405	27143029	chr26	27114443	27120076	99.04	5645	23	28
chr26	2583	7619	chr26	1372	6408	93.13	5050	321	22
chr26	26616027	26626020	chr26	26015775	26025768	99.74	10000	14	12
chr26	30179118	30186122	chr26	30172014	30179017	99.24	7012	38	13
chr27	5921154	5926183	chr27	5571516	5576559	90.09	5098	383	68	CNVr1781	0.01342
chr27	6176420	6183644	chr27	5543440	5550684	91.76	7269	531	43
chr27	6025871	6031837	chr27	5364688	5370636	91.29	5993	452	41
chr27	5571516	5576559	chr27	5144293	5149343	90.84	5090	381	59
chr27	6025895	6033249	chr27	5973974	5981328	91.41	7395	555	41
chr27	5970242	5979914	chr27	5360995	5370636	90.76	9723	767	77	CNVr1781	0.01342
chr27	5958388	5968053	chr27	5735437	5745087	94.09	9703	484	53	CNVr1781	0.01342
chr27	6199669	6204763	chr27	4892593	4897687	92.2	5125	340	29
chr27	14379294	14384860	chr27	14373627	14379193	99.6	5569	18	4
chr27	5919031	5927038	chr27	5142167	5150201	92.59	8084	474	78	CNVr1781	0.01342
chr27	5182133	5187511	chr27	5424711	5430110	91.56	5438	362	63
chr27	5845604	5853275	chr27	5672631	5680325	95.29	7712	306	34	CNVr1781	0.01342
chr27	5543440	5550684	chr27	5581371	5588596	91.58	7278	528	50
chr27	5908002	5913807	chr27	5690238	5696045	90.86	5832	483	35	CNVr1781	0.01342
chr27	5801706	5807016	chr27	4874563	4879861	93.25	5337	296	34	CNVr1781	0.01342
chr27	6192357	6197848	chr27	5325467	5330976	91.81	5532	391	35
chr27	5929094	5934393	chr27	5871989	5877290	96.52	5323	141	26	CNVr1781	0.01342
chr27	5581367	5588060	chr27	4874952	4881654	92.13	6749	430	60
chr27	6193610	6199055	chr27	5482645	5488093	91.19	5482	414	34
chr27	5800849	5809261	chr27	5540799	5549199	93.32	8441	496	36	CNVr1781	0.01342
chr27	6185133	6192049	chr27	5235807	5242769	91.72	6984	490	55
chr27	5905569	5911970	chr27	5683721	5690133	91.56	6443	473	41	CNVr1781	0.01342
chr27	5785675	5792126	chr27	5423808	5430243	91.59	6484	465	55	CNVr1781	0.01342
chr27	5761936	5768423	chr27	5541477	5547960	93.23	6510	393	40
chr27	6025952	6034202	chr27	5905569	5913807	91.73	8282	611	43	CNVr1781	0.01342
chr27	6196313	6202165	chr27	5206110	5211957	94.44	5883	262	37
chr27	6005967	6014175	chr27	5822123	5830329	97.79	8218	162	13	CNVr1781	0.01342
chr27	6166523	6171929	chr27	5571516	5576948	97.52	5435	105	15
chr27	5830430	5835499	chr27	4896637	4901728	95.09	5108	197	22	CNVr1781	0.01342
chr27	5555905	5561819	chr27	4883279	4889231	92.99	5965	356	41
chr27	5544341	5550674	chr27	5298307	5304649	92.16	6364	448	37
chr27	6225734	6232040	chr27	5228555	5234849	96.91	6311	175	18
chr27	5594260	5600252	chr27	5555905	5561859	91.51	6021	417	58
chr27	5785810	5791220	chr27	5182133	5187511	92.41	5430	342	42	CNVr1781	0.01342
chr27	6193684	6199080	chr27	5182133	5187511	92.93	5430	300	44
chr27	5618908	5624339	chr27	4893124	4898581	93.05	5485	301	42
chr27	5993869	6005653	chr27	5713303	5725075	95.93	11820	399	40
chr27	5809273	5817619	chr27	5769266	5777636	92.12	8431	520	79	CNVr1781	0.01342
chr27	5811415	5818321	chr27	5142167	5149114	92.26	6976	443	56	CNVr1781	0.01342
chr27	5482115	5488093	chr27	5424089	5430083	90.68	6027	482	50
chr27	5673103	5682341	chr27	5655359	5664580	93.36	9277	523	62
chr27	6448314	6456143	chr27	4834459	4842260	94.23	7855	375	43
chr27	6200816	6209808	chr27	5775133	5784117	97.04	9012	221	22	CNVr1781	0.01342
chr27	5993869	6001778	chr27	5664681	5672573	96.69	7927	211	30
chr27	5563891	5570766	chr27	5426499	5433346	98.07	6879	99	20
chr27	5975887	5981328	chr27	5684674	5690133	92.05	5482	374	34
chr27	5981329	5987018	chr27	5678928	5684640	97.27	5718	123	15
chr27	5846080	5853274	chr27	5655359	5662552	93.45	7233	397	49	CNVr1781	0.01342
chr27	6020316	6031759	chr27	5690235	5701684	97.37	11476	244	32
chr27	6484697	6491864	chr27	5909421	5916575	97.98	7178	112	15	CNVr1781	0.01342
chr27	6165838	6171552	chr27	5921154	5926865	90.59	5781	409	78	CNVr1781	0.01342
chr27	31706212	31711643	chr27	31700779	31706210	99.43	5435	25	6
chr27	5535224	5540328	chr27	5287424	5292538	94.28	5125	263	22
chr27	5690238	5696117	chr27	5364697	5370555	91.44	5898	448	34
chr27	5968098	5973950	chr27	5729582	5735424	90.34	5882	500	53	CNVr1781	0.01342
chr27	5543046	5550143	chr27	4874562	4881654	92.71	7136	439	44
chr27	6192795	6199216	chr27	5423824	5430243	92.08	6463	428	54
chr27	5482638	5487891	chr27	5324476	5329728	92.4	5287	335	41
chr27	5973963	5979837	chr27	5690234	5696113	90.73	5914	475	39
chr27	5907923	5913807	chr27	5364769	5370636	95.72	5893	219	17	CNVr1781	0.01342
chr27	5771391	5777627	chr27	5142167	5148398	92.35	6273	403	49
chr27	5424711	5430110	chr27	5182133	5187511	91.56	5438	362	63
chr27	6187253	6200760	chr27	5784118	5797654	94.65	13572	627	51	CNVr1781	0.01342
chr27	5805742	5810751	chr27	5304648	5309657	93.35	5035	285	25	CNVr1781	0.01342
chr27	5592530	5599364	chr27	5228006	5234849	92.16	6888	443	56
chr27	6165838	6171545	chr27	5144300	5150026	91.52	5764	396	62
chr27	5834764	5840591	chr27	5627971	5633788	94.31	5856	267	37	CNVr1781	0.01342
chr27	5785835	5791294	chr27	5482645	5488093	90.88	5482	445	32	CNVr1781	0.01342
chr27	5830624	5837844	chr27	5713303	5720530	95.13	7262	279	40	CNVr1781	0.01342
chr27	5303720	5317675	chr27	5278563	5292538	97.52	13995	289	31
chr27	5998408	6005849	chr27	5830430	5837844	96.9	7456	176	19	CNVr1781	0.01342
chr27	5918391	5925249	chr27	5770754	5777636	91.54	6942	445	73	CNVr1781	0.01342
chr27	10024178	10030912	chr27	9931768	9938503	99.79	6736	13	1
chr27	5430629	5435854	chr27	6199544	6204765	92.17	5263	334	45
chr27	5423814	5428880	chr27	5325458	5330548	90.59	5114	411	43
chr27	5729593	5735417	chr27	4802256	4808107	90.49	5887	463	52
chr27	5802095	5808583	chr27	5761938	5768423	93.79	6510	359	37	CNVr1781	0.01342
chr27	5532871	5540328	chr27	5312562	5320047	94.12	7502	381	42
chr27	5482723	5488093	chr27	5182160	5187507	90.85	5409	396	61
chr27	5916676	5929041	chr27	5859711	5872062	95.8	12422	396	65	CNVr1781	0.01342
chr27	5861437	5872537	chr27	5810752	5821883	96.68	11156	291	46	CNVr1781	0.01342
chr27	5974043	5981328	chr27	5906522	5913795	91.2	7319	566	47	CNVr1781	0.01342
chr27	5581371	5588596	chr27	5543440	5550684	91.58	7278	528	50
chr27	6027790	6036892	chr27	5681027	5690133	96.12	9127	310	23
chr27	6000748	6007496	chr27	4894977	4901728	94.5	6787	300	34
chr27	5555905	5560969	chr27	5228006	5233117	92.99	5119	298	36
chr27	5228006	5234744	chr27	4881649	4888382	93.57	6763	382	33
chr27	5760628	5765670	chr27	5350665	5355706	99.31	5050	20	15
chr27	5298863	5304649	chr27	4875858	4881638	91.94	5830	378	48
chr27	5592636	5600212	chr27	4881649	4889231	92.33	7626	493	65
chr27	5717178	5727417	chr27	5664681	5674915	99.84	10241	9	7
chr27	5787045	5792548	chr27	5325470	5330976	91.59	5532	412	31	CNVr1781	0.01342
chr27	5482645	5488093	chr27	5785835	5791294	90.88	5482	445	32	CNVr1781	0.01342
chr27	5916678	5929054	chr27	5809068	5821397	96	12403	397	48	CNVr1781	0.01342
chr27	5862097	5868995	chr27	5142167	5149113	92.33	6971	439	64	CNVr1781	0.01342
chr27	6175972	6188670	chr27	5580925	5593625	93.38	12760	725	68
chr27	6176416	6183103	chr27	4874952	4881652	92.58	6736	417	51
chr27	5966096	5974463	chr27	4801733	4810090	90.42	8423	687	77	CNVr1781	0.01342
chr28	35746461	35753415	chr28	35600813	35607817	94.43	7018	315	38
chr28	35688916	35694549	chr28	35667558	35673179	90.09	5692	436	84
chr28	21924075	21944266	chr28	21903774	21923974	99.85	20201	21	6
chr28	35592125	35600732	chr28	35737810	35746438	91.75	8681	591	75
chr28	46299017	46308970	chr28	46279343	46289303	97.48	9968	230	17
chr28	2419677	2427760	chr28	2368286	2376404	91.91	8166	532	78
chr28	8977284	8982312	chr28	8972162	8977183	99.38	5032	18	11
chr28	35734161	35747648	chr28	35686151	35699599	93.58	13545	716	98
chr28	35689776	35698388	chr28	35592125	35600732	92.26	8674	544	76
chr28	4459527	4466330	chr28	1742789	1749584	96.31	6831	190	30
chr28	43494076	43499288	chr28	43488768	43493975	98.93	5218	41	13
chr28	35737810	35746438	chr28	35592125	35600732	91.75	8681	591	75
chr28	4158272	4163776	chr28	2289081	2294582	93.05	5555	283	64
chr28	739814	745136	chr28	718939	724261	99.51	5328	16	9
chr28	4418293	4424356	chr28	1734801	1740836	93.27	6091	328	45
chr29	5761084	5767906	chr29	5518652	5525438	96.34	6836	188	37
chr29	39658461	39667793	chr29	39385935	39395265	94.71	9356	447	31
chr29	38957025	38962574	chr29	38523397	38528928	90.77	5591	416	47
chr29	39793080	39798109	chr29	38500490	38505530	90.22	5060	446	33
chr29	5776175	5781775	chr29	5682901	5688498	99.68	5602	13	3
chr29	40103791	40110297	chr29	38484708	38491158	90.26	6531	532	65
chr29	5745497	5752900	chr29	5460550	5467941	96.91	7411	203	22
chr29	42445543	42451932	chr29	39388858	39395265	92.62	6421	430	23
chr29	39555947	39561289	chr29	39522716	39528057	99.64	5347	10	9
chr29	39757830	39762865	chr29	39565670	39570721	91.76	5075	356	40
chr29	40003322	40009105	chr29	38523390	38529155	90.02	5814	502	57
chr29	5558367	5565296	chr29	5536397	5543331	94.15	6963	346	40
chr29	39313997	39320339	chr29	39096905	39103234	92.27	6375	416	45
chr29	39734969	39740727	chr29	39264343	39270154	91.57	5821	420	39	CNVr1904	0.01342
chr29	39640728	39652255	chr29	39368849	39380368	94.71	11578	504	54
chr29	39734969	39741708	chr29	39460980	39467772	91.66	6810	481	43
chr29	35852990	35858281	chr29	35811212	35816500	99.77	5295	3	9
chr29	39565670	39570721	chr29	39284064	39289095	91.74	5062	378	30
chr29	42430484	42436835	chr29	39153572	39159943	90.41	6412	515	57	CNVr1904	0.01342
chr29	5544800	5549989	chr29	5285653	5290834	95.51	5215	176	27	CNVr1870	0.18121
chr29	39717830	39722972	chr29	39436942	39442073	90.18	5164	454	43
chr29	39848320	39855737	chr29	39643060	39650518	91.86	7502	484	67
chr29	28383136	28389965	chr29	28368314	28375129	96.87	6841	178	20
chr29	40103380	40108358	chr29	39144452	39149424	90.07	5013	424	43
chr29	294586	299574	chr29	203328	208298	92.41	5021	299	49
chr29	39475841	39481094	chr29	39279202	39284444	94.68	5259	259	17
chr29	39757437	39762804	chr29	39480320	39485662	90.78	5393	422	45
chr29	5711354	5716807	chr29	5550379	5555846	92.24	5504	341	43
chr29	42445883	42452059	chr29	40069404	40075586	91.45	6213	465	41
chr29	38835075	38840541	chr29	38486653	38492125	90.03	5507	475	47
chr29	38314215	38319513	chr29	38308805	38314114	99.29	5315	17	21
chr29	39550258	39555287	chr29	38962573	38967565	90.31	5048	416	50
chr29	42443840	42450305	chr29	38917482	38923936	90.43	6499	545	59
chr29	5581745	5589723	chr29	5567351	5575304	96.86	7983	218	19
chr29	42445932	42452072	chr29	39107484	39113628	92.44	6168	416	29
chr29	39742435	39748609	chr29	39271167	39277369	90.32	6262	460	76
chr29	5719422	5727389	chr29	5535434	5543406	96.1	8000	253	34
chr29	40033126	40039740	chr29	38487645	38494265	90.09	6662	572	55
chr29	42422071	42427762	chr29	38484708	38490357	91	5720	417	59
chr29	204799	210087	chr29	130688	135998	92.71	5351	288	55
chr29	39717830	39722913	chr29	39240392	39245463	90.24	5103	448	42	CNVr1904	0.01342
chr29	42428324	42436073	chr29	38761302	38769064	90.58	7817	615	77
chr29	39606302	39613871	chr29	39089289	39096862	94.94	7603	323	31
chr29	39456488	39469756	chr29	39259848	39273168	94.49	13345	635	66	CNVr1904	0.01342
chr29	40069404	40075590	chr29	39661741	39667924	90.18	6221	540	49
chr29	42443840	42452069	chr29	39997507	40005745	90.74	8281	674	62
chr29	42428323	42436362	chr29	40035831	40043850	91.57	8083	575	67
chr29	39000738	39006798	chr29	38948795	38954833	91.4	6084	455	41
chr29	40069404	40075212	chr29	38919517	38925317	91.15	5842	443	47
chr29	18979796	18986057	chr29	18956958	18963225	99.7	6270	9	8
chr29	40069404	40075471	chr29	39389198	39395277	90.49	6099	530	33
chr29	42421862	42427762	chr29	39217484	39223403	91.69	5946	423	45	CNVr1904	0.01342
chr29	42571292	42578140	chr29	42510952	42517788	95.1	6879	265	39	CNVr1905	0.21477
chr29	42445543	42452072	chr29	39661403	39667933	92.08	6566	449	44
chr29	42421298	42427762	chr29	40103020	40109490	91.64	6507	466	49
chr29	39688065	39698717	chr29	39132851	39143554	94.86	10726	456	51
chr29	39698115	39705068	chr29	39143762	39150742	93.08	7027	367	58
chr29	42428324	42433836	chr29	39784190	39789715	90.88	5561	424	52
chr29	39442159	39447400	chr29	39245471	39250700	94.85	5260	223	24	CNVr1904	0.01342
chr29	39661788	39670979	chr29	39107481	39116672	95.01	9213	418	30
chr29	42443840	42452072	chr29	39862921	39871133	90.57	8284	659	74
chr29	40060171	40067800	chr29	38719359	38726999	90.26	7670	678	42
chr29	39791821	39797932	chr29	39090732	39096862	92.24	6150	420	37
chr29	42422533	42427762	chr29	39778981	39784202	91.88	5259	361	46
chr29	39184442	39190571	chr29	38663387	38669509	90.27	6167	519	50	CNVr1904	0.01342
chr29	40002399	40009919	chr29	39184461	39192019	90.95	7590	587	68	CNVr1904	0.01342
chr29	5592317	5598104	chr29	5551005	5556795	94.44	5814	274	21
chr29	39849207	39855734	chr29	39372087	39378624	91.22	6592	461	70
chr29	42421669	42426634	chr29	39144460	39149424	90.85	5005	379	48
chr29	39435928	39442019	chr29	39239387	39245469	95.15	6102	267	18	CNVr1904	0.01342
chr29	39610698	39620235	chr29	39310803	39320357	95.12	9590	381	50
chr29	42428323	42433753	chr29	39348076	39353513	90.28	5483	436	61
chr29	42436941	42443840	chr29	38893890	38900763	91.41	6912	544	40
chr29	40069450	40075590	chr29	39107481	39113619	90.2	6174	537	47
chr29	39475841	39481356	chr29	39305282	39310800	90.32	5536	499	28
chr29	39791821	39797940	chr29	39607733	39613879	92.18	6161	427	34
chr29	39782199	39787339	chr29	39594130	39599282	92.48	5173	337	30
chr29	39594132	39599282	chr29	39221402	39226538	90.2	5175	445	32	CNVr1904	0.01342
chr29	42436946	42442431	chr29	38845850	38851348	91.82	5524	389	32
chr29	39698785	39703766	chr29	39778070	39783069	90.32	5031	407	44
chr29	39676482	39681695	chr29	39121298	39126528	94.81	5240	237	26
chr29	39613880	39620217	chr29	39096905	39103234	91.48	6387	438	64
chr29	39778271	39789716	chr29	39217483	39228916	90.26	11523	956	95	CNVr1904	0.01342
chr29	39621681	39632208	chr29	39321623	39332157	95.69	10569	381	48
chr29	39836227	39843855	chr29	39627498	39635131	92.26	7684	490	54
chr29	39302047	39310800	chr29	39275960	39284725	90.11	8803	785	69
chr29	42437986	42443023	chr29	38500490	38505530	90.06	5071	441	46
chr29	42539131	42544155	chr29	42484020	42489049	93.57	5039	301	16	CNVr1905	0.21477
chr29	13786627	13793292	chr29	13685435	13692104	98.77	6671	76	5
chr29	39778070	39783069	chr29	39698785	39703766	90.32	5031	407	44
chr29	39757446	39763653	chr29	39283680	39289883	91.27	6241	475	44
chr29	5704192	5709658	chr29	5287010	5292492	95.32	5496	215	22	CNVr1870	0.18121
chr29	39389245	39395265	chr29	39107481	39113488	94.18	6026	328	17
chr29	39597360	39606312	chr29	39080091	39089027	94.4	8977	439	31
chr29	40037587	40043560	chr29	38763070	38769064	90.2	6020	519	45
chr29	39096905	39103234	chr29	39613880	39620217	91.48	6387	438	64
chr29	42443834	42448839	chr29	39048973	39053978	90.25	5034	435	39
chr29	42428324	42436835	chr29	39223391	39231923	90.24	8593	698	91	CNVr1904	0.01342
chr29	38500490	38505530	chr29	42437986	42443023	90.06	5071	441	46
chr2	69831890	69852108	chr2	71718631	71738849	99.89	20222	16	5
chr2	137043007	137050133	chr2	136975115	136982258	94.33	7177	324	46
chr2	137017812	137023538	chr2	136709596	136715324	95.92	5756	179	29
chr2	19502725	19508817	chr2	19496085	19502166	93.75	6116	325	39
chr2	93128952	93135384	chr2	93122428	93128851	99.63	6434	13	10
chr2	71718631	71738849	chr2	69852108	69831890	99.89	20222	16	5
chr2	137050018	137057701	chr2	136982419	136990116	95.78	7730	248	50
chr2	120234287	120239240	chr2	120234050	120238992	90.17	5057	280	146
chr2	137032337	137042836	chr2	136794955	136805444	95.56	10537	384	56
chr2	135135365	135142960	chr2	110805809	110813389	99.47	7601	15	24
chr2	28145397	28152819	chr2	27708071	27715490	99.72	7425	14	7
chr2	136972122	136979974	chr2	19494770	19502624	93.67	7914	381	57
chr2	100165399	100181210	chr2	100143775	100159587	99.91	15815	10	5
chr2	60321323	60332753	chr2	60309798	60321222	99.69	11433	25	8
chr2	133173570	133179963	chr2	133146285	133152673	96.28	6417	188	34
chr2	136973411	136979510	chr2	19502732	19508838	92.91	6151	341	58
chr3	12183706	12190357	chr3	12167280	12173960	95.3	6701	246	43
chr3	21196068	21201180	chr3	21186678	21191787	99.84	5114	3	5	CNVr1927	0.02013
chr3	8731499	8743998	chr3	8518584	8531079	97.84	12531	205	34
chr3	11884367	11891423	chr3	11852287	11859367	96.63	7096	185	25
chr3	22782785	22800018	chr3	22870646	22887893	96.44	17291	515	60
chr3	54855156	54860874	chr3	54532796	54538557	95.41	5776	194	40	CNVr1962	0.20134
chr3	9038374	9043304	chr3	6678665	6683646	91.56	5013	310	69
chr3	21216704	21221820	chr3	21035167	21040266	94.19	5149	218	44	CNVr1927	0.02013
chr3	21221824	21231013	chr3	21173147	21182335	92.98	9247	534	64	CNVr1927	0.02013
chr3	12194589	12202703	chr3	12147282	12155383	96.95	8135	195	22
chr3	21410116	21417699	chr3	21083889	21091473	99.78	7587	12	5
chr3	21419200	21426826	chr3	21410115	21417740	99.92	7627	5	1
chr3	113942248	113948393	chr3	113937748	113943908	92.72	6178	401	35
chr3	12145652	12151983	chr3	12115968	12122299	94.4	6376	269	38
chr3	21210331	21216661	chr3	21050335	21056659	99.81	6332	4	4	CNVr1927	0.02013
chr3	21032398	21039409	chr3	21007607	21014598	93.12	7060	370	72
chr3	12058399	12063906	chr3	12008969	12014468	95.82	5528	183	25
chr3	17538654	17546278	chr3	17466138	17473779	98.29	7646	106	13
chr3	119933464	119939615	chr3	119717793	119723933	95.03	6183	234	32
chr3	55004892	55010813	chr3	54474508	54480445	97.24	5951	122	20	CNVr1962	0.20134
chr3	17972103	17977364	chr3	17965423	17970677	93.83	5299	246	44
chr3	55027586	55034510	chr3	54831078	54838009	96.46	6957	189	30	CNVr1962	0.20134
chr3	23090851	23097290	chr3	22762921	22769368	97.12	6468	138	30
chr3	21074145	21081306	chr3	21018177	21025362	93.62	7224	361	53
chr3	17976431	17988445	chr3	17962116	17974091	94.77	12054	514	68
chr3	21179586	21185974	chr3	21032398	21038794	92.96	6433	373	45	CNVr1927	0.02013
chr3	12183482	12190357	chr3	12137967	12144859	93.55	6941	335	65
chr3	33830167	33835213	chr3	33811681	33816762	91.29	5108	358	53
chr3	17459980	17467488	chr3	17447067	17454531	92.79	7548	422	64
chr3	12168202	12173948	chr3	12107936	12113668	94.39	5773	258	35
chr3	22887934	22894370	chr3	22776368	22782781	96.94	6444	160	24
chr3	28178749	28183796	chr3	9037921	9042931	92.06	5073	316	60
chr3	12049780	12057234	chr3	12000467	12007905	96.87	7472	184	37
chr3	21060426	21065552	chr3	21006874	21011985	91.3	5186	318	86
chr3	119946576	119955247	chr3	119734488	119743112	94.98	8687	359	39
chr3	22870646	22887893	chr3	22800018	22782785	96.44	17291	515	60
chr3	21083889	21091473	chr3	21410116	21417699	99.78	7587	12	5
chr3	99836646	99843898	chr3	99802638	99809907	94.31	7308	323	60	CNVr2008	0.02013
chr3	119919275	119927958	chr3	119701450	119710118	95.32	8711	339	39
chr3	17554819	17560555	chr3	17457410	17463117	95.3	5742	231	19
chr3	55012286	55017493	chr3	54491871	54497108	96.24	5245	153	25	CNVr1962	0.20134
chr3	120034971	120041232	chr3	120027446	120033721	96.1	6282	219	17
chr3	13409743	13420152	chr3	13299731	13310144	99.91	10414	5	3
chr3	12167268	12174864	chr3	12138181	12145758	95.29	7624	286	39
chr3	8744275	8752288	chr3	8531073	8539072	98.55	8018	94	16
chr3	12209058	12214294	chr3	12161640	12166922	94.32	5286	248	27
chr3	55024741	55037729	chr3	54505771	54518765	96.85	13043	309	48	CNVr1962	0.20134
chr3	54938892	54946476	chr3	54658029	54665664	93.15	7682	383	80	CNVr1962	0.20134
chr3	54633233	54641014	chr3	54382903	54390721	96.39	7831	222	24	CNVr1962	0.20134
chr3	11897301	11902447	chr3	11843599	11848754	93.79	5167	290	16
chr3	8666828	8672022	chr3	8617602	8622791	95.29	5224	183	38	CNVr1916	0.10738
chr3	113892640	113898360	chr3	12041478	12047181	95.19	5734	233	25
chr3	54963026	54972194	chr3	54432818	54441979	97.91	9182	159	17	CNVr1962	0.20134
chr3	12139135	12144846	chr3	12107947	12113667	94.43	5758	238	40
chr3	17979742	17985024	chr3	17972103	17977364	92.74	5318	295	47
chr3	54621273	54627762	chr3	54386351	54392827	94.89	6503	293	33	CNVr1962	0.20134
chr3	21053434	21060173	chr3	21036780	21043512	92.71	6805	359	64
chr3	17546890	17554820	chr3	17448390	17456317	97.16	7948	189	24
chr3	8539173	8548251	chr3	8508767	8517845	99.81	9083	9	6
chr3	8646188	8651651	chr3	8629871	8635360	95.93	5497	184	23	CNVr1916	0.10738
chr3	54990703	54997985	chr3	54460667	54467967	97.37	7305	166	14	CNVr1962	0.20134
chr3	104934335	104939368	chr3	52313771	52318823	90.02	5112	373	80
chr3	12184615	12190344	chr3	12107936	12113667	93.26	5785	282	60
chr3	21178846	21185974	chr3	21006869	21013986	92.46	7187	415	71	CNVr1927	0.02013
chr3	17068087	17075050	chr3	17001238	17008215	92.75	7009	432	52
chr3	54600204	54605655	chr3	54359163	54364604	96.97	5454	151	10	CNVr1962	0.20134
chr3	17650361	17658708	chr3	17518989	17527319	93.85	8392	411	58
chr3	54831078	54838009	chr3	54508611	54515544	96.95	6951	176	24	CNVr1962	0.20134
chr3	120002519	120008614	chr3	119867006	119873095	97.59	6100	133	9
chr3	54808350	54813836	chr3	54777107	54782592	95.53	5504	211	20	CNVr1962	0.20134
chr3	21222943	21228618	chr3	21063212	21068895	94.15	5725	245	48	CNVr1927	0.02013
chr3	2430041	2436229	chr3	2414842	2421030	92.34	6228	399	54
chr3	49193148	49198559	chr3	27829151	27834547	95.67	5425	194	23
chr3	54841508	54850838	chr3	54519053	54528373	97.36	9343	213	18	CNVr1962	0.20134
chr3	12022576	12029633	chr3	11791794	11798873	96.27	7103	197	37
chr3	54876332	54881739	chr3	54555367	54560775	93.76	5445	267	40	CNVr1962	0.20134
chr3	120062380	120070387	chr3	120050029	120057999	96.17	8013	260	28
chr3	17546890	17553036	chr3	17459980	17466152	92.56	6212	358	58
chr3	21419241	21426825	chr3	21083889	21091473	99.78	7587	13	4
chr4	106654147	106665362	chr4	106635202	106646422	96.94	11254	273	41	CNVr2147	0.07383
chr4	106862852	106871016	chr4	106860372	106868549	95.06	8199	350	41
chr4	114023179	114030335	chr4	113876054	113883197	96.88	7168	189	22
chr4	99864224	99872137	chr4	99782462	99790387	95.41	7953	299	35	CNVr2139	0.05369
chr4	108253548	108259513	chr4	108223239	108229191	96.12	5973	205	18
chr4	99873202	99879357	chr4	99779499	99785638	94.63	6185	258	38	CNVr2139	0.05369
chr4	106767903	106775102	chr4	106675479	106682657	95.33	7213	290	35	CNVr2147	0.07383
chr4	32860340	32865353	chr4	32527691	32532729	96.92	5057	95	32
chr4	106748128	106754466	chr4	106718217	106724567	94.82	6384	253	49	CNVr2147	0.07383
chr4	106438921	106444756	chr4	106423966	106429802	97.35	5856	116	18
chr4	39478233	39487108	chr4	39459753	39468625	99.52	8882	28	15
chr4	51983790	51990002	chr4	50358130	50364331	97.08	6231	135	25
chr4	99917546	99922918	chr4	99850876	99856225	95.56	5387	188	26	CNVr2139	0.05369
chr4	32644205	32661521	chr4	33011393	33028699	96.45	17395	451	86
chr4	51418	60994	chr4	39705	49279	95.25	9598	412	38
chr4	106748018	106759863	chr4	106650990	106662851	94.82	11906	513	67	CNVr2147	0.07383
chr4	33120183	33126654	chr4	32549964	32556453	96.25	6509	188	32
chr4	33112469	33117496	chr4	32558886	32563896	96.9	5036	123	19
chr4	50784857	50789826	chr4	50381621	50386591	95.8	5002	147	37
chr4	106877050	106882485	chr4	106682724	106688142	97.74	5438	102	16	CNVr2147	0.07383
chr4	32933873	32938842	chr4	32748533	32753497	94.74	5003	192	42
chr4	108271705	108280118	chr4	108243438	108251849	95.17	8453	328	48
chr4	33011393	33028699	chr4	32661521	32644205	96.45	17395	451	86
chr4	33035516	33040955	chr4	32638042	32643506	95.07	5498	180	54
chr4	106865348	106871016	chr4	106860381	106866075	93.49	5712	312	41
chr4	8589777	8594852	chr4	8584701	8589775	99.8	5077	7	3
chr4	113934079	113940828	chr4	113898541	113905293	96.52	6779	181	28
chr4	106718217	106724567	chr4	106651102	106657438	94.57	6368	298	31	CNVr2147	0.07383
chr4	106751179	106759863	chr4	106635202	106643909	94.86	8752	339	63	CNVr2147	0.07383
chr4	106477425	106486829	chr4	106445744	106455150	96.05	9418	348	20
chr4	106708440	106714786	chr4	106699542	106705901	97.93	6365	109	7	CNVr2147	0.07383
chr5	103260206	103266196	chr5	102532296	102538295	93.8	6045	276	45	CNVr2267	0.04027	CNVr2269	0.37584
chr5	103030522	103036569	chr5	102722381	102728442	90.38	6101	495	58
chr5	59250216	59258154	chr5	58978387	58986332	95.87	7982	251	37	CNVr2233	0.75839
chr5	105917335	105927280	chr5	105896492	105906435	99.73	9951	15	12
chr5	103166229	103173123	chr5	103158511	103165405	97.57	6910	138	19	CNVr2269	0.37584
chr5	103260482	103266196	chr5	102360007	102365705	94.21	5735	276	33	CNVr2269	0.37584
chr5	30730167	30737506	chr5	30717855	30725232	95.59	7417	211	71
chr5	103267952	103274556	chr5	102426894	102433483	94.34	6639	293	44	CNVr2269	0.37584
chr5	103376517	103381505	chr5	102518386	102523372	94.03	5010	255	33	CNVr2267	0.04027	CNVr2269	0.37584
chr5	59567061	59573347	chr5	59408312	59414594	94.61	6328	255	47
chr5	106062479	106134644	chr5	105990211	106062378	99.91	72183	32	31
chr5	103274669	103279650	chr5	103133749	103138721	93.53	5011	257	44	CNVr2269	0.37584
chr5	59857324	59862782	chr5	59826852	59832325	91.89	5500	379	49	CNVr2234	0.02013
chr5	74879641	74889852	chr5	74859108	74869360	94.49	10290	452	78
chr5	74879116	74884698	chr5	74718725	74724331	93.47	5635	288	51
chr5	99761605	99767414	chr5	99670089	99675899	94.82	5831	261	33	CNVr2263	0.01342
chr5	99759701	99767911	chr5	99728368	99736551	95.63	8233	289	41	CNVr2263	0.01342
chr5	102541620	102548700	chr5	102369784	102376868	94.53	7113	329	37	CNVr2267	0.04027
chr5	117717951	117725520	chr5	117703711	117711258	94.53	7592	349	47	CNVr2277	0.02013
chr5	59925403	59930984	chr5	59871166	59876756	92.82	5640	298	59	CNVr2234	0.02013
chr5	59898662	59907387	chr5	59839782	59848515	95.9	8750	319	29	CNVr2234	0.02013
chr5	59230079	59238281	chr5	58958758	58966933	95.27	8226	316	55	CNVr2233	0.75839
chr5	101083149	101092810	chr5	100997570	101007280	94.72	9752	384	62
chr5	103207023	103212937	chr5	102532179	102538087	94.15	5946	280	41	CNVr2267	0.04027	CNVr2269	0.37584
chr5	103327244	103337844	chr5	103074735	103085341	99.73	10610	17	11	CNVr2269	0.37584
chr5	103129609	103146970	chr5	102510141	102527519	96.1	17430	561	74	CNVr2267	0.04027	CNVr2269	0.37584
chr5	74827999	74833081	chr5	74633588	74638670	93.72	5114	259	38
chr5	59871586	59876798	chr5	59813522	59818721	93.38	5241	278	41	CNVr2234	0.02013
chr5	59892397	59898670	chr5	59833476	59839750	95.28	6292	262	28
chr5	99842722	99848647	chr5	99663939	99669861	96.16	5939	199	21
chr5	59557837	59563903	chr5	59398209	59404231	93.69	6088	298	45
chr5	103239233	103256171	chr5	103185598	103202545	96.91	16989	434	55	CNVr2269	0.37584
chr5	59508960	59518355	chr5	59352664	59362050	93.21	9459	507	81
chr5	101041451	101047688	chr5	100867124	100873389	94.92	6280	263	37
chr5	58503827	58511434	chr5	58128752	58136358	99.96	7608	2	1	CNVr2229	0.14765
chr5	74984003	74990157	chr5	74956498	74962640	93.23	6177	362	44	CNVr2242	0.03356
chr5	103260370	103266196	chr5	103207005	103212819	96.7	5842	151	16	CNVr2269	0.37584
chr5	58175217	58183982	chr5	58020168	58028955	95.69	8810	314	40	CNVr2229	0.14765
chr5	103710726	103716446	chr5	103658143	103663857	94.7	5759	223	45	CNVr2270	0.01342
chr5	59907373	59913121	chr5	59848479	59854232	96.16	5759	206	15	CNVr2234	0.02013
chr5	59630579	59638077	chr5	59528242	59535737	95.89	7522	260	31
chr5	102606603	102614394	chr5	102463906	102471687	95.21	7829	291	42	CNVr2267	0.04027
chr5	103249749	103256171	chr5	102542304	102548700	93.85	6458	301	53	CNVr2269	0.37584
chr5	59609158	59617097	chr5	59352664	59360606	92.8	8005	449	67
chr5	99785656	99791516	chr5	99707657	99713493	95.4	5874	220	34	CNVr2263	0.01342
chr5	103395603	103400621	chr5	103293822	103298830	93.71	5040	265	29	CNVr2269	0.37584
chr5	58228697	58236739	chr5	58065629	58073664	95.49	8072	299	41	CNVr2229	0.14765
chr5	103084134	103090818	chr5	102538296	102544947	93.49	6709	356	39	CNVr2267	0.04027
chr5	103196116	103205635	chr5	102539220	102548700	95.06	9530	412	33	CNVr2267	0.04027	CNVr2269	0.37584
chr5	103199897	103205635	chr5	103084134	103089877	93.18	5774	329	34	CNVr2269	0.37584
chr5	59676440	59682105	chr5	59670753	59676439	93.43	5727	275	57
chr5	59913110	59918863	chr5	59854289	59860025	94.16	5771	286	32	CNVr2234	0.02013
chr5	325267	335953	chr5	260453	271141	91.85	10806	645	116	CNVr2165	0.01342
chr5	99815190	99822363	chr5	99592210	99599399	94.97	7213	301	40
chr5	103274626	103280503	chr5	102420357	102426232	94.65	5909	252	41	CNVr2269	0.37584
chr5	45738819	45746104	chr5	45731436	45738718	99.53	7291	21	10
chr5	59885821	59891673	chr5	59857324	59863153	91.11	5886	434	54	CNVr2234	0.02013
chr5	103248205	103256171	chr5	102370468	102378410	93.93	8008	380	57	CNVr2269	0.37584
chr5	103207006	103212819	chr5	103260369	103266196	96.7	5842	151	16	CNVr2269	0.37584
chr5	59925810	59932571	chr5	59813504	59820270	93.61	6810	344	62
chr5	59238776	59249954	chr5	58967174	58978347	96.55	11220	300	43	CNVr2233	0.75839
chr5	59617129	59622203	chr5	59516904	59521960	94.48	5091	231	27
chr5	74820789	74827659	chr5	74639006	74645878	95.5	6890	274	30
chr5	103376517	103381636	chr5	103133749	103138853	92.96	5144	299	43	CNVr2269	0.37584
chr5	103376474	103382354	chr5	102420357	102426232	95.29	5903	229	36	CNVr2269	0.37584
chr5	59190663	59198056	chr5	59031953	59039351	94.08	7429	375	39	CNVr2233	0.75839
chr5	103445048	103452242	chr5	103362729	103369911	94.62	7214	338	26	CNVr2269	0.37584
chr5	103119627	103124942	chr5	102359889	102365200	93.63	5337	294	28	CNVr2269	0.37584
chr5	99647968	99654769	chr5	99583933	99590722	96.14	6819	217	25
chr5	99807720	99813667	chr5	99648815	99654769	96.23	5964	200	12
chr5	103207601	103212937	chr5	103119605	103124942	93.96	5365	269	30	CNVr2269	0.37584
chr5	74824002	74829083	chr5	74711210	74716280	93.77	5101	269	34
chr5	103119605	103129575	chr5	102527518	102537511	95.08	10031	397	54	CNVr2267	0.04027	CNVr2269	0.37584
chr5	59608827	59617097	chr5	59508626	59516914	93.31	8335	448	65
chr5	74859114	74864194	chr5	74718725	74723802	93.28	5105	292	34
chr5	103438527	103443568	chr5	103307696	103312759	95.13	5075	203	25	CNVr2269	0.37584
chr5	103260969	103266196	chr5	103119605	103124824	93.99	5261	242	36	CNVr2269	0.37584
chr5	74869948	74874942	chr5	74687956	74692967	92	5039	332	54
chr5	59548888	59557876	chr5	59389215	59398213	91.98	9050	614	62
chr5	99670089	99675899	chr5	99730274	99736060	94.56	5825	265	32
chr5	59214368	59219499	chr5	58943368	58948491	91.28	5174	359	51	CNVr2233	0.75839
chr5	59288753	59295245	chr5	59245747	59252204	95.41	6498	253	26	CNVr2233	0.75839
chr5	58271953	58278291	chr5	58156165	58162511	94.27	6385	282	43	CNVr2229	0.14765
chr5	99736062	99741816	chr5	99676927	99682714	97	5793	131	21
chr5	99807720	99815159	chr5	99584784	99592210	97.47	7444	167	11
chr5	74808518	74813586	chr5	74733169	74738257	93.6	5112	261	41
chr5	102532179	102537560	chr5	102359889	102365272	94.61	5399	259	26	CNVr2267	0.04027
chr5	103207116	103216495	chr5	102356315	102365705	93.39	9437	521	57	CNVr2269	0.37584
chr5	103133749	103138853	chr5	102421072	102426189	93.13	5138	300	33	CNVr2269	0.37584
chr5	74850218	74858228	chr5	74726853	74734852	92.46	8040	537	45
chr5	59268758	59274119	chr5	58995529	59000847	95.92	5367	166	23	CNVr2233	0.75839
chr5	103266193	103271261	chr5	102354926	102359987	90.89	5125	348	61	CNVr2269	0.37584
chr5	103194576	103203229	chr5	102369784	102378411	94.59	8677	397	44	CNVr2269	0.37584
chr5	103372571	103382401	chr5	103270717	103280549	94.83	9891	393	67	CNVr2269	0.37584
chr5	99730274	99736060	chr5	99670089	99675899	94.56	5825	265	32
chr5	99777468	99785628	chr5	99699491	99707657	96.23	8194	249	38	CNVr2263	0.01342
chr5	102420357	102426232	chr5	103274626	103280503	94.65	5909	252	41	CNVr2269	0.37584
chr5	115054425	115059753	chr5	114987039	114992368	98.33	5336	76	9	CNVr2275	0.0604
chr6	101898905	101903918	chr6	101891350	101896373	98.07	5035	65	19
chr6	117905577	117912283	chr6	117827989	117834688	95.17	6727	278	31
chr6	86074181	86086598	chr6	86045145	86057604	97.55	12474	235	32
chr6	8207116	8216306	chr6	8141779	8150962	99.73	9194	12	12
chr6	5335517	5342876	chr6	5324547	5331922	98.51	7380	86	14
chr6	43701927	43717165	chr6	43686593	43701826	99.84	15243	12	13
chr6	95000248	95007289	chr6	94993113	95000147	99.53	7046	18	15
chr6	86063749	86074148	chr6	86034709	86045133	96.32	10451	308	39
chr6	7085930	7092179	chr6	7077913	7084174	98.18	6273	80	23
chr6	116799557	116806949	chr6	116792066	116799456	99.77	7393	15	2
chr6	80684088	80689377	chr6	80617616	80622910	99.3	5298	26	11
chr7	14956032	14963879	chr7	14805183	14813041	97.22	7875	176	17
chr7	11525665	11532851	chr7	10566439	10573584	94.58	7217	290	40	CNVr2452	0.48993
chr7	10451359	10463821	chr7	9640155	9652610	95.81	12520	404	64	CNVr2452	0.48993
chr7	11196257	11202121	chr7	11061023	11066845	94.45	5870	274	35	CNVr2452	0.48993
chr7	9934216	9943023	chr7	9835449	9844250	97.94	8829	134	28	CNVr2452	0.48993
chr7	10390779	10397082	chr7	9545640	9551930	95.51	6323	233	26	CNVr2452	0.48993
chr7	11924745	11933180	chr7	11732273	11740703	95.92	8480	253	43
chr7	11887590	11896664	chr7	11619306	11628370	96.29	9092	293	29
chr7	11445256	11451491	chr7	10822711	10828948	97.1	6244	167	8	CNVr2452	0.48993
chr7	11330700	11336179	chr7	10714737	10720211	94.08	5508	265	37	CNVr2452	0.48993
chr7	15660098	15665496	chr7	15644448	15649845	96.5	5400	186	3
chr7	11502566	11520391	chr7	10542436	10560309	96.35	17913	527	77	CNVr2452	0.48993
chr7	11823938	11836113	chr7	11654213	11666360	96.58	12205	331	47
chr7	10397070	10403607	chr7	9553170	9559730	95.28	6585	240	36	CNVr2452	0.48993
chr7	11417156	11422919	chr7	10795706	10801468	96.08	5791	172	25	CNVr2452	0.48993
chr7	70272751	70278422	chr7	70188939	70194614	96.05	5701	171	28
chr7	11485513	11491678	chr7	10516668	10522860	94.25	6212	292	33	CNVr2452	0.48993
chr7	12060773	12070572	chr7	11920508	11930295	95.84	9839	319	49
chr7	15704959	15712838	chr7	15687233	15695110	91.97	7929	537	72
chr7	11378998	11390968	chr7	10762557	10774537	95.56	12019	448	43	CNVr2452	0.48993
chr7	11336151	11344067	chr7	10720214	10728120	96.48	7949	206	34	CNVr2452	0.48993
chr7	6188180	6194836	chr7	6181422	6188079	99.52	6663	21	11
chr7	70651241	70657676	chr7	70601334	70607773	93.46	6471	357	48	CNVr2534	0.04698
chr7	10464211	10469296	chr7	9652608	9657691	96.45	5094	163	16	CNVr2452	0.48993
chr7	11888171	11896664	chr7	11785431	11793908	94.9	8512	382	33
chr7	9707186	9712892	chr7	9615214	9620928	93.56	5743	306	38	CNVr2452	0.48993
chr7	70278429	70285072	chr7	70195789	70202415	96.92	6651	174	23
chr7	11806412	11813003	chr7	11643026	11649609	97.39	6593	162	7
chr7	12065014	12070572	chr7	11732273	11737811	95.33	5583	193	31
chr7	70593660	70599976	chr7	70318485	70324782	95.35	6340	230	30
chr7	10912625	10918154	chr7	10221183	10226692	92.05	5548	385	34	CNVr2452	0.48993
chr7	11888171	11893807	chr7	11856465	11862091	96.51	5642	177	12
chr7	12027584	12034695	chr7	11966117	11973202	96.94	7124	168	33
chr7	11785431	11801185	chr7	11619887	11635653	95.74	15804	588	49
chr7	11492175	11497512	chr7	10523013	10528355	96.16	5360	167	14	CNVr2452	0.48993
chr7	18636943	18646587	chr7	18625794	18635404	96.87	9671	217	41
chr7	12053666	12059823	chr7	11898129	11904319	97.06	6199	133	28
chr7	11855274	11862090	chr7	11784239	11791041	95.24	6825	295	20
chr7	11344206	11359362	chr7	10728104	10743226	95.34	15199	590	67	CNVr2452	0.48993
chr7	11841413	11847408	chr7	11600841	11606836	94.98	6020	254	32
chr7	11967400	11973302	chr7	11674107	11680054	95.32	5958	214	35
chr7	19051147	19059922	chr7	18895666	18904437	98.82	8785	82	20
chr7	10419427	10426241	chr7	9565888	9572682	95.51	6837	243	32	CNVr2452	0.48993
chr7	10294757	10300793	chr7	9469571	9475619	94.54	6076	266	37	CNVr2452	0.48993
chr7	10352067	10360702	chr7	9516944	9525556	96.08	8656	276	28	CNVr2452	0.48993
chr7	10360951	10367130	chr7	9525614	9531780	96.28	6183	211	11	CNVr2452	0.48993
chr7	10973491	10978561	chr7	10265387	10270467	94.72	5097	227	18	CNVr2452	0.48993
chr7	11180294	11190132	chr7	11049962	11059782	95.21	9875	383	47	CNVr2452	0.48993
chr7	11910185	11915964	chr7	11815485	11821260	95.36	5818	190	43
chr7	11856465	11862091	chr7	11619887	11625517	94.95	5646	251	21
chr7	12028865	12034695	chr7	11674107	11679954	95.98	5870	175	33
chr7	11359354	11373647	chr7	10743250	10757543	95.01	14340	623	47	CNVr2452	0.48993
chr8	95949942	95955428	chr8	95862526	95868037	95.29	5521	217	29	CNVr2693	0.02013
chr8	23252796	23259796	chr8	23200318	23207306	93.64	7040	358	52
chr8	23019129	23025366	chr8	22813785	22820005	92.92	6256	390	39	CNVr2617	0.03356
chr8	71181570	71187224	chr8	71173260	71178886	95.33	5676	195	36
chr8	22971693	22977001	chr8	22813789	22819113	92.44	5357	325	44	CNVr2617	0.03356
chr8	60559977	60565117	chr8	60490690	60495851	94.97	5168	227	20
chr8	60559942	60565124	chr8	60543929	60549128	94.91	5210	228	24
chr8	70959865	70966805	chr8	70856794	70863736	98.37	6947	103	9
chr8	23020000	23025835	chr8	22727954	22733728	90.76	5863	427	62	CNVr2617	0.03356
chr8	83240874	83258792	chr8	83233336	83251261	99.48	17939	60	25
chr8	22758280	22763957	chr8	22670100	22675803	92.43	5722	371	41
chr8	23034060	23039082	chr8	22930559	22935592	94.1	5052	251	27	CNVr2617	0.03356
chr8	23220567	23239049	chr8	23196508	23214959	96.49	18540	505	81
chr8	89873298	89880991	chr8	89864122	89871818	99.7	7700	14	9
chr8	71172910	71177967	chr8	70938613	70943680	95.06	5099	180	43
chr8	60559449	60565099	chr8	60527533	60533211	94.36	5693	265	33
chr8	95934924	95942204	chr8	95840146	95847442	95.3	7319	284	42	CNVr2693	0.02013
chr8	60552186	60557352	chr8	60534589	60539734	95.1	5179	209	26
chr8	60543928	60549103	chr8	60528033	60533211	94.8	5192	241	18
chr8	95885798	95891685	chr8	95840146	95846061	94.84	5935	240	44	CNVr2693	0.02013
chr8	66058670	66067416	chr8	65756124	65764880	96.52	8805	200	49
chr8	23078108	23084468	chr8	23006123	23012457	93.98	6379	322	36	CNVr2617	0.03356
chr8	22813789	22819114	chr8	22728414	22733710	90.59	5358	411	51
chr8	23043457	23048541	chr8	22760194	22765273	93.85	5103	273	26	CNVr2617	0.03356
chr8	23020011	23025835	chr8	22971685	22977457	92.12	5841	376	51	CNVr2617	0.03356
chr8	95977037	95982038	chr8	95831711	95836730	94.8	5037	210	35
chr8	60526505	60531924	chr8	60506866	60512265	94.73	5432	242	27
chr8	26296672	26311744	chr8	26279951	26295024	99.85	15076	18	5
chr8	22938699	22944220	chr8	22760417	22765933	94.68	5541	252	26
chr8	71216897	71223222	chr8	70897310	70903622	96.85	6340	159	21
chr8	22620865	22626403	chr8	22596237	22601774	94.08	5579	249	40
chr8	23082298	23087656	chr8	22684368	22689713	94.6	5385	226	36
chr8	22827574	22833340	chr8	22702855	22708586	92.61	5794	339	51
chr8	60543963	60549630	chr8	60490690	60496360	97.23	5673	150	4
chr8	70889041	70894788	chr8	70806491	70812241	97.22	5760	139	11
chr8	83248408	83258792	chr8	83233336	83243727	99.44	10400	35	16
chr8	65812445	65817509	chr8	65788574	65793647	95.65	5101	159	36
chr8	95909519	95917193	chr8	95771638	95779265	93.75	7695	394	57	CNVr2693	0.02013
chr8	60528069	60533209	chr8	60490691	60495831	94.7	5154	247	16
chr8	23246170	23251743	chr8	23218383	23223936	97.1	5583	124	18
chr8	95934344	95940821	chr8	95885223	95891685	96.04	6498	202	40	CNVr2693	0.02013
chr8	22970997	22985182	chr8	22720207	22734399	93.49	14297	716	110	CNVr2617	0.03356
chr8	7149849	7156641	chr8	7105092	7111871	96.39	6807	205	30
chr8	95929021	95934283	chr8	95831592	95836827	95.18	5271	211	29	CNVr2693	0.02013
chr8	71232328	71238073	chr8	70952167	70957899	95.5	5754	230	20
chr8	71200419	71207637	chr8	71026422	71033643	97.11	7242	166	20
chr8	71232607	71238276	chr8	70864149	70869782	95.46	5679	204	28
chr9	88419520	88426343	chr9	88285154	88292005	95.49	6872	242	43
chr9	88327298	88337558	chr9	85859454	85849187	96.37	10303	297	46
chr9	71634946	71641688	chr9	71499471	71506227	94.4	6790	300	46
chr9	85832257	85839501	chr9	85789338	85796583	99.48	7248	33	5
chr9	71594826	71600890	chr9	71531044	71537096	95.75	6093	191	39
chr9	71693679	71698890	chr9	71597276	71602504	95.83	5248	164	32
chr9	90493271	90498721	chr9	90487725	90493170	99.67	5453	9	9
chr9	71644115	71649424	chr9	71491777	71497061	96.59	5314	148	21
chr9	71702579	71707953	chr9	71587240	71592624	95.92	5396	188	15
chr9	88315999	88325188	chr9	85865352	85874525	96.01	9216	300	36
chr9	85849187	85859454	chr9	88327298	88337558	96.37	10303	297	46
chr9	71686878	71692872	chr9	71523018	71529023	95.47	6023	228	30	CNVr2823	0.01342

## Sheet: Table S7
CNVR_id	chromosome	start	end
CNVr118	chr1	83218713	83238102
CNVr948	chr17	15448739	15477125
CNVr960	chr17	25025930	25131024
CNVr994	chr17	50746686	50962760
CNVr995	chr17	51115979	51370688
CNVr2191	chr5	22514133	22563988

## Sheet: Table S8
CNVR id	Chr	Start	End	Ensembl gene	Common gene name	Breed	No. of samples in breed
CNVr4	chr1	9914773	9917417	ENSBTAG00000017753	APP	MT	3
CNVr53	chr1	37852859	37857734	ENSBTAG00000023652	PROS1	SA	1	DB	1
CNVr61	chr1	40946081	40967217	ENSBTAG00000044111	EPHA6	MI	1	BS	1	MN	1	LI	1	AR	1	DB	1	HF	2
CNVr93	chr1	57307978	57309523	ENSBTAG00000016554	C3orf52	BK	2
CNVr107	chr1	70749256	70782268	ENSBTAG00000044172	LMLN	MT	1	SA	2	BU	1
CNVr108	chr1	70886534	70968244	ENSBTAG00000032839	LRCH3	EL	1	BS	1	TU	1	MO	1	BU	2	AR	1	DB	1
CNVr108	chr1	70886534	70968244	ENSBTAG00000014874	FYTTD1	EL	1	BS	1	TU	1	MO	1	BU	2	AR	1	DB	1
CNVr109	chr1	72760488	72776376	ENSBTAG00000003378	ACAP2	HL	1	SA	1
CNVr110	chr1	72862131	72931620	ENSBTAG00000003378	ACAP2	EL	1	HL	1	SA	1
CNVr110	chr1	72862131	72931620	ENSBTAG00000036946	U1	EL	1	HL	1	SA	1
CNVr111	chr1	73123910	73239166	ENSBTAG00000044535		CA	3
CNVr118	chr1	83218713	83238102	ENSBTAG00000005313	EPHB3	DF	4	HL	2	PA	1	MN	1	MA	1	AL	1	BU	1	BK	2	DB	1	SA	3	KA	1	HE	4	ME	1	MR	2	BN	1	LI	2	MT	1	RO	1	KC	5
CNVr120	chr1	88078936	88103446	ENSBTAG00000002463	NDUFB5	MO	1	SA	1	DB	1	MN	1	BU	1
CNVr125	chr1	93324003	93436345	ENSBTAG00000029452	5S_rRNA	HF	4
CNVr127	chr1	93949896	94357120	ENSBTAG00000046279		HF	11
CNVr127	chr1	93949896	94357120	ENSBTAG00000012401		HF	11
CNVr130	chr1	95472704	95557789	ENSBTAG00000023814	ECT2	EL	1	SA	1
CNVr133	chr1	103154830	103168693	ENSBTAG00000006975	SI	DF	1	AN	1
CNVr135	chr1	103251870	103275245	ENSBTAG00000044737	U6	CC	1	SA	1
CNVr144	chr1	106313737	106400046	ENSBTAG00000043595	U6	FL	1	HF	1
CNVr145	chr1	107471401	107518233	ENSBTAG00000001274	PPM1L	MT	2
CNVr166	chr1	133830754	133990748	ENSBTAG00000035437	STAG1	SA	1	HF	1
CNVr168	chr1	136840320	136877884	ENSBTAG00000000526	TOPBP1	SA	1	DB	1
CNVr172	chr1	140239275	140281102	ENSBTAG00000009258	NEK11	AL	1	MN	1
CNVr178	chr10	6391	238014	ENSBTAG00000047105		KA	1	ME	1	SA	2	PA	1	MN	1
CNVr179	chr10	1513505	1581971	ENSBTAG00000014750	EPB41L4A	LM	2	MI	1	HF	2
CNVr186	chr10	6268796	6288477	ENSBTAG00000047476	U6	DF	1	JE	2	BN	2	LI	1	MT	1	FL	1	HF	2
CNVr191	chr10	9156800	9210335	ENSBTAG00000005016	AP3B1	EL	1	SA	1
CNVr192	chr10	10571960	10590763	ENSBTAG00000006751	PAPD4	EL	1	MT	1	SA	1
CNVr194	chr10	12534362	12620396	ENSBTAG00000017095	DENND4A	HL	1	SA	2
CNVr198	chr10	17775153	17786983	ENSBTAG00000010944	LRRC49	LM	2	JE	1
CNVr202	chr10	21490701	21513571	ENSBTAG00000025755	RNF212B	HL	1	SA	1
CNVr204	chr10	22208187	22434937	ENSBTAG00000000432	TRAC	MO	1	BC	1	PA	1	HE	3	MT	2	SA	1
CNVr204	chr10	22208187	22434937	ENSBTAG00000000431	TRDC	MO	1	BC	1	PA	1	HE	3	MT	2	SA	1
CNVr204	chr10	22208187	22434937	ENSBTAG00000039402		MO	1	BC	1	PA	1	HE	3	MT	2	SA	1
CNVr204	chr10	22208187	22434937	ENSBTAG00000047156		MO	1	BC	1	PA	1	HE	3	MT	2	SA	1
CNVr205	chr10	22637908	25303984	ENSBTAG00000000432	TRAC	DF	4	CC	1	HL	3	PA	6	MR	2	CA	4	KA	1	BK	4	BC	3	JE	3	TU	1	BN	3	CH	3	AN	1	MA	1	PO	1	KC	5	MO	1	BS	4	MT	4	CL	1	MN	1
CNVr205	chr10	22637908	25303984	ENSBTAG00000045758		DF	4	CC	1	HL	3	PA	6	MR	2	CA	4	KA	1	BK	4	BC	3	JE	3	TU	1	BN	3	CH	3	AN	1	MA	1	PO	1	KC	5	MO	1	BS	4	MT	4	CL	1	MN	1
CNVr205	chr10	22637908	25303984	ENSBTAG00000048302		DF	4	CC	1	HL	3	PA	6	MR	2	CA	4	KA	1	BK	4	BC	3	JE	3	TU	1	BN	3	CH	3	AN	1	MA	1	PO	1	KC	5	MO	1	BS	4	MT	4	CL	1	MN	1
CNVr205	chr10	22637908	25303984	ENSBTAG00000046464		DF	4	CC	1	HL	3	PA	6	MR	2	CA	4	KA	1	BK	4	BC	3	JE	3	TU	1	BN	3	CH	3	AN	1	MA	1	PO	1	KC	5	MO	1	BS	4	MT	4	CL	1	MN	1
CNVr205	chr10	22637908	25303984	ENSBTAG00000047041		DF	4	CC	1	HL	3	PA	6	MR	2	CA	4	KA	1	BK	4	BC	3	JE	3	TU	1	BN	3	CH	3	AN	1	MA	1	PO	1	KC	5	MO	1	BS	4	MT	4	CL	1	MN	1
CNVr205	chr10	22637908	25303984	ENSBTAG00000039077		DF	4	CC	1	HL	3	PA	6	MR	2	CA	4	KA	1	BK	4	BC	3	JE	3	TU	1	BN	3	CH	3	AN	1	MA	1	PO	1	KC	5	MO	1	BS	4	MT	4	CL	1	MN	1
CNVr205	chr10	22637908	25303984	ENSBTAG00000046530		DF	4	CC	1	HL	3	PA	6	MR	2	CA	4	KA	1	BK	4	BC	3	JE	3	TU	1	BN	3	CH	3	AN	1	MA	1	PO	1	KC	5	MO	1	BS	4	MT	4	CL	1	MN	1
CNVr205	chr10	22637908	25303984	ENSBTAG00000047444		DF	4	CC	1	HL	3	PA	6	MR	2	CA	4	KA	1	BK	4	BC	3	JE	3	TU	1	BN	3	CH	3	AN	1	MA	1	PO	1	KC	5	MO	1	BS	4	MT	4	CL	1	MN	1
CNVr205	chr10	22637908	25303984	ENSBTAG00000046682		DF	4	CC	1	HL	3	PA	6	MR	2	CA	4	KA	1	BK	4	BC	3	JE	3	TU	1	BN	3	CH	3	AN	1	MA	1	PO	1	KC	5	MO	1	BS	4	MT	4	CL	1	MN	1
CNVr205	chr10	22637908	25303984	ENSBTAG00000038098	TRAV29DV5	DF	4	CC	1	HL	3	PA	6	MR	2	CA	4	KA	1	BK	4	BC	3	JE	3	TU	1	BN	3	CH	3	AN	1	MA	1	PO	1	KC	5	MO	1	BS	4	MT	4	CL	1	MN	1
CNVr205	chr10	22637908	25303984	ENSBTAG00000047276		DF	4	CC	1	HL	3	PA	6	MR	2	CA	4	KA	1	BK	4	BC	3	JE	3	TU	1	BN	3	CH	3	AN	1	MA	1	PO	1	KC	5	MO	1	BS	4	MT	4	CL	1	MN	1
CNVr205	chr10	22637908	25303984	ENSBTAG00000048064		DF	4	CC	1	HL	3	PA	6	MR	2	CA	4	KA	1	BK	4	BC	3	JE	3	TU	1	BN	3	CH	3	AN	1	MA	1	PO	1	KC	5	MO	1	BS	4	MT	4	CL	1	MN	1
CNVr205	chr10	22637908	25303984	ENSBTAG00000036202		DF	4	CC	1	HL	3	PA	6	MR	2	CA	4	KA	1	BK	4	BC	3	JE	3	TU	1	BN	3	CH	3	AN	1	MA	1	PO	1	KC	5	MO	1	BS	4	MT	4	CL	1	MN	1
CNVr205	chr10	22637908	25303984	ENSBTAG00000038565		DF	4	CC	1	HL	3	PA	6	MR	2	CA	4	KA	1	BK	4	BC	3	JE	3	TU	1	BN	3	CH	3	AN	1	MA	1	PO	1	KC	5	MO	1	BS	4	MT	4	CL	1	MN	1
CNVr205	chr10	22637908	25303984	ENSBTAG00000047312		DF	4	CC	1	HL	3	PA	6	MR	2	CA	4	KA	1	BK	4	BC	3	JE	3	TU	1	BN	3	CH	3	AN	1	MA	1	PO	1	KC	5	MO	1	BS	4	MT	4	CL	1	MN	1
CNVr205	chr10	22637908	25303984	ENSBTAG00000047091		DF	4	CC	1	HL	3	PA	6	MR	2	CA	4	KA	1	BK	4	BC	3	JE	3	TU	1	BN	3	CH	3	AN	1	MA	1	PO	1	KC	5	MO	1	BS	4	MT	4	CL	1	MN	1
CNVr205	chr10	22637908	25303984	ENSBTAG00000046477		DF	4	CC	1	HL	3	PA	6	MR	2	CA	4	KA	1	BK	4	BC	3	JE	3	TU	1	BN	3	CH	3	AN	1	MA	1	PO	1	KC	5	MO	1	BS	4	MT	4	CL	1	MN	1
CNVr205	chr10	22637908	25303984	ENSBTAG00000047683		DF	4	CC	1	HL	3	PA	6	MR	2	CA	4	KA	1	BK	4	BC	3	JE	3	TU	1	BN	3	CH	3	AN	1	MA	1	PO	1	KC	5	MO	1	BS	4	MT	4	CL	1	MN	1
CNVr205	chr10	22637908	25303984	ENSBTAG00000046897		DF	4	CC	1	HL	3	PA	6	MR	2	CA	4	KA	1	BK	4	BC	3	JE	3	TU	1	BN	3	CH	3	AN	1	MA	1	PO	1	KC	5	MO	1	BS	4	MT	4	CL	1	MN	1
CNVr205	chr10	22637908	25303984	ENSBTAG00000047001		DF	4	CC	1	HL	3	PA	6	MR	2	CA	4	KA	1	BK	4	BC	3	JE	3	TU	1	BN	3	CH	3	AN	1	MA	1	PO	1	KC	5	MO	1	BS	4	MT	4	CL	1	MN	1
CNVr205	chr10	22637908	25303984	ENSBTAG00000047981		DF	4	CC	1	HL	3	PA	6	MR	2	CA	4	KA	1	BK	4	BC	3	JE	3	TU	1	BN	3	CH	3	AN	1	MA	1	PO	1	KC	5	MO	1	BS	4	MT	4	CL	1	MN	1
CNVr205	chr10	22637908	25303984	ENSBTAG00000046500		DF	4	CC	1	HL	3	PA	6	MR	2	CA	4	KA	1	BK	4	BC	3	JE	3	TU	1	BN	3	CH	3	AN	1	MA	1	PO	1	KC	5	MO	1	BS	4	MT	4	CL	1	MN	1
CNVr205	chr10	22637908	25303984	ENSBTAG00000047097		DF	4	CC	1	HL	3	PA	6	MR	2	CA	4	KA	1	BK	4	BC	3	JE	3	TU	1	BN	3	CH	3	AN	1	MA	1	PO	1	KC	5	MO	1	BS	4	MT	4	CL	1	MN	1
CNVr205	chr10	22637908	25303984	ENSBTAG00000045953		DF	4	CC	1	HL	3	PA	6	MR	2	CA	4	KA	1	BK	4	BC	3	JE	3	TU	1	BN	3	CH	3	AN	1	MA	1	PO	1	KC	5	MO	1	BS	4	MT	4	CL	1	MN	1
CNVr205	chr10	22637908	25303984	ENSBTAG00000047909		DF	4	CC	1	HL	3	PA	6	MR	2	CA	4	KA	1	BK	4	BC	3	JE	3	TU	1	BN	3	CH	3	AN	1	MA	1	PO	1	KC	5	MO	1	BS	4	MT	4	CL	1	MN	1
CNVr205	chr10	22637908	25303984	ENSBTAG00000047522		DF	4	CC	1	HL	3	PA	6	MR	2	CA	4	KA	1	BK	4	BC	3	JE	3	TU	1	BN	3	CH	3	AN	1	MA	1	PO	1	KC	5	MO	1	BS	4	MT	4	CL	1	MN	1
CNVr205	chr10	22637908	25303984	ENSBTAG00000047398		DF	4	CC	1	HL	3	PA	6	MR	2	CA	4	KA	1	BK	4	BC	3	JE	3	TU	1	BN	3	CH	3	AN	1	MA	1	PO	1	KC	5	MO	1	BS	4	MT	4	CL	1	MN	1
CNVr205	chr10	22637908	25303984	ENSBTAG00000048236		DF	4	CC	1	HL	3	PA	6	MR	2	CA	4	KA	1	BK	4	BC	3	JE	3	TU	1	BN	3	CH	3	AN	1	MA	1	PO	1	KC	5	MO	1	BS	4	MT	4	CL	1	MN	1
CNVr205	chr10	22637908	25303984	ENSBTAG00000039807		DF	4	CC	1	HL	3	PA	6	MR	2	CA	4	KA	1	BK	4	BC	3	JE	3	TU	1	BN	3	CH	3	AN	1	MA	1	PO	1	KC	5	MO	1	BS	4	MT	4	CL	1	MN	1
CNVr205	chr10	22637908	25303984	ENSBTAG00000039038		DF	4	CC	1	HL	3	PA	6	MR	2	CA	4	KA	1	BK	4	BC	3	JE	3	TU	1	BN	3	CH	3	AN	1	MA	1	PO	1	KC	5	MO	1	BS	4	MT	4	CL	1	MN	1
CNVr205	chr10	22637908	25303984	ENSBTAG00000048074		DF	4	CC	1	HL	3	PA	6	MR	2	CA	4	KA	1	BK	4	BC	3	JE	3	TU	1	BN	3	CH	3	AN	1	MA	1	PO	1	KC	5	MO	1	BS	4	MT	4	CL	1	MN	1
CNVr205	chr10	22637908	25303984	ENSBTAG00000005941		DF	4	CC	1	HL	3	PA	6	MR	2	CA	4	KA	1	BK	4	BC	3	JE	3	TU	1	BN	3	CH	3	AN	1	MA	1	PO	1	KC	5	MO	1	BS	4	MT	4	CL	1	MN	1
CNVr205	chr10	22637908	25303984	ENSBTAG00000047624		DF	4	CC	1	HL	3	PA	6	MR	2	CA	4	KA	1	BK	4	BC	3	JE	3	TU	1	BN	3	CH	3	AN	1	MA	1	PO	1	KC	5	MO	1	BS	4	MT	4	CL	1	MN	1
CNVr205	chr10	22637908	25303984	ENSBTAG00000046102		DF	4	CC	1	HL	3	PA	6	MR	2	CA	4	KA	1	BK	4	BC	3	JE	3	TU	1	BN	3	CH	3	AN	1	MA	1	PO	1	KC	5	MO	1	BS	4	MT	4	CL	1	MN	1
CNVr205	chr10	22637908	25303984	ENSBTAG00000047952		DF	4	CC	1	HL	3	PA	6	MR	2	CA	4	KA	1	BK	4	BC	3	JE	3	TU	1	BN	3	CH	3	AN	1	MA	1	PO	1	KC	5	MO	1	BS	4	MT	4	CL	1	MN	1
CNVr205	chr10	22637908	25303984	ENSBTAG00000047639		DF	4	CC	1	HL	3	PA	6	MR	2	CA	4	KA	1	BK	4	BC	3	JE	3	TU	1	BN	3	CH	3	AN	1	MA	1	PO	1	KC	5	MO	1	BS	4	MT	4	CL	1	MN	1
CNVr205	chr10	22637908	25303984	ENSBTAG00000046305		DF	4	CC	1	HL	3	PA	6	MR	2	CA	4	KA	1	BK	4	BC	3	JE	3	TU	1	BN	3	CH	3	AN	1	MA	1	PO	1	KC	5	MO	1	BS	4	MT	4	CL	1	MN	1
CNVr205	chr10	22637908	25303984	ENSBTAG00000047096		DF	4	CC	1	HL	3	PA	6	MR	2	CA	4	KA	1	BK	4	BC	3	JE	3	TU	1	BN	3	CH	3	AN	1	MA	1	PO	1	KC	5	MO	1	BS	4	MT	4	CL	1	MN	1
CNVr205	chr10	22637908	25303984	ENSBTAG00000046157		DF	4	CC	1	HL	3	PA	6	MR	2	CA	4	KA	1	BK	4	BC	3	JE	3	TU	1	BN	3	CH	3	AN	1	MA	1	PO	1	KC	5	MO	1	BS	4	MT	4	CL	1	MN	1
CNVr205	chr10	22637908	25303984	ENSBTAG00000046546		DF	4	CC	1	HL	3	PA	6	MR	2	CA	4	KA	1	BK	4	BC	3	JE	3	TU	1	BN	3	CH	3	AN	1	MA	1	PO	1	KC	5	MO	1	BS	4	MT	4	CL	1	MN	1
CNVr205	chr10	22637908	25303984	ENSBTAG00000047690		DF	4	CC	1	HL	3	PA	6	MR	2	CA	4	KA	1	BK	4	BC	3	JE	3	TU	1	BN	3	CH	3	AN	1	MA	1	PO	1	KC	5	MO	1	BS	4	MT	4	CL	1	MN	1
CNVr205	chr10	22637908	25303984	ENSBTAG00000046802		DF	4	CC	1	HL	3	PA	6	MR	2	CA	4	KA	1	BK	4	BC	3	JE	3	TU	1	BN	3	CH	3	AN	1	MA	1	PO	1	KC	5	MO	1	BS	4	MT	4	CL	1	MN	1
CNVr205	chr10	22637908	25303984	ENSBTAG00000047058		DF	4	CC	1	HL	3	PA	6	MR	2	CA	4	KA	1	BK	4	BC	3	JE	3	TU	1	BN	3	CH	3	AN	1	MA	1	PO	1	KC	5	MO	1	BS	4	MT	4	CL	1	MN	1
CNVr205	chr10	22637908	25303984	ENSBTAG00000027170		DF	4	CC	1	HL	3	PA	6	MR	2	CA	4	KA	1	BK	4	BC	3	JE	3	TU	1	BN	3	CH	3	AN	1	MA	1	PO	1	KC	5	MO	1	BS	4	MT	4	CL	1	MN	1
CNVr205	chr10	22637908	25303984	ENSBTAG00000035785		DF	4	CC	1	HL	3	PA	6	MR	2	CA	4	KA	1	BK	4	BC	3	JE	3	TU	1	BN	3	CH	3	AN	1	MA	1	PO	1	KC	5	MO	1	BS	4	MT	4	CL	1	MN	1
CNVr205	chr10	22637908	25303984	ENSBTAG00000040141	TRAV14DV4	DF	4	CC	1	HL	3	PA	6	MR	2	CA	4	KA	1	BK	4	BC	3	JE	3	TU	1	BN	3	CH	3	AN	1	MA	1	PO	1	KC	5	MO	1	BS	4	MT	4	CL	1	MN	1
CNVr205	chr10	22637908	25303984	ENSBTAG00000046819		DF	4	CC	1	HL	3	PA	6	MR	2	CA	4	KA	1	BK	4	BC	3	JE	3	TU	1	BN	3	CH	3	AN	1	MA	1	PO	1	KC	5	MO	1	BS	4	MT	4	CL	1	MN	1
CNVr205	chr10	22637908	25303984	ENSBTAG00000038060		DF	4	CC	1	HL	3	PA	6	MR	2	CA	4	KA	1	BK	4	BC	3	JE	3	TU	1	BN	3	CH	3	AN	1	MA	1	PO	1	KC	5	MO	1	BS	4	MT	4	CL	1	MN	1
CNVr205	chr10	22637908	25303984	ENSBTAG00000024659		DF	4	CC	1	HL	3	PA	6	MR	2	CA	4	KA	1	BK	4	BC	3	JE	3	TU	1	BN	3	CH	3	AN	1	MA	1	PO	1	KC	5	MO	1	BS	4	MT	4	CL	1	MN	1
CNVr205	chr10	22637908	25303984	ENSBTAG00000040504	TRAV16	DF	4	CC	1	HL	3	PA	6	MR	2	CA	4	KA	1	BK	4	BC	3	JE	3	TU	1	BN	3	CH	3	AN	1	MA	1	PO	1	KC	5	MO	1	BS	4	MT	4	CL	1	MN	1
CNVr205	chr10	22637908	25303984	ENSBTAG00000022229	TRAV17	DF	4	CC	1	HL	3	PA	6	MR	2	CA	4	KA	1	BK	4	BC	3	JE	3	TU	1	BN	3	CH	3	AN	1	MA	1	PO	1	KC	5	MO	1	BS	4	MT	4	CL	1	MN	1
CNVr205	chr10	22637908	25303984	ENSBTAG00000045863	TRAV18	DF	4	CC	1	HL	3	PA	6	MR	2	CA	4	KA	1	BK	4	BC	3	JE	3	TU	1	BN	3	CH	3	AN	1	MA	1	PO	1	KC	5	MO	1	BS	4	MT	4	CL	1	MN	1
CNVr205	chr10	22637908	25303984	ENSBTAG00000046993		DF	4	CC	1	HL	3	PA	6	MR	2	CA	4	KA	1	BK	4	BC	3	JE	3	TU	1	BN	3	CH	3	AN	1	MA	1	PO	1	KC	5	MO	1	BS	4	MT	4	CL	1	MN	1
CNVr205	chr10	22637908	25303984	ENSBTAG00000045883		DF	4	CC	1	HL	3	PA	6	MR	2	CA	4	KA	1	BK	4	BC	3	JE	3	TU	1	BN	3	CH	3	AN	1	MA	1	PO	1	KC	5	MO	1	BS	4	MT	4	CL	1	MN	1
CNVr205	chr10	22637908	25303984	ENSBTAG00000047015		DF	4	CC	1	HL	3	PA	6	MR	2	CA	4	KA	1	BK	4	BC	3	JE	3	TU	1	BN	3	CH	3	AN	1	MA	1	PO	1	KC	5	MO	1	BS	4	MT	4	CL	1	MN	1
CNVr205	chr10	22637908	25303984	ENSBTAG00000033045		DF	4	CC	1	HL	3	PA	6	MR	2	CA	4	KA	1	BK	4	BC	3	JE	3	TU	1	BN	3	CH	3	AN	1	MA	1	PO	1	KC	5	MO	1	BS	4	MT	4	CL	1	MN	1
CNVr205	chr10	22637908	25303984	ENSBTAG00000046995		DF	4	CC	1	HL	3	PA	6	MR	2	CA	4	KA	1	BK	4	BC	3	JE	3	TU	1	BN	3	CH	3	AN	1	MA	1	PO	1	KC	5	MO	1	BS	4	MT	4	CL	1	MN	1
CNVr205	chr10	22637908	25303984	ENSBTAG00000046426		DF	4	CC	1	HL	3	PA	6	MR	2	CA	4	KA	1	BK	4	BC	3	JE	3	TU	1	BN	3	CH	3	AN	1	MA	1	PO	1	KC	5	MO	1	BS	4	MT	4	CL	1	MN	1
CNVr205	chr10	22637908	25303984	ENSBTAG00000038544		DF	4	CC	1	HL	3	PA	6	MR	2	CA	4	KA	1	BK	4	BC	3	JE	3	TU	1	BN	3	CH	3	AN	1	MA	1	PO	1	KC	5	MO	1	BS	4	MT	4	CL	1	MN	1
CNVr205	chr10	22637908	25303984	ENSBTAG00000046361		DF	4	CC	1	HL	3	PA	6	MR	2	CA	4	KA	1	BK	4	BC	3	JE	3	TU	1	BN	3	CH	3	AN	1	MA	1	PO	1	KC	5	MO	1	BS	4	MT	4	CL	1	MN	1
CNVr205	chr10	22637908	25303984	ENSBTAG00000046643		DF	4	CC	1	HL	3	PA	6	MR	2	CA	4	KA	1	BK	4	BC	3	JE	3	TU	1	BN	3	CH	3	AN	1	MA	1	PO	1	KC	5	MO	1	BS	4	MT	4	CL	1	MN	1
CNVr205	chr10	22637908	25303984	ENSBTAG00000037924		DF	4	CC	1	HL	3	PA	6	MR	2	CA	4	KA	1	BK	4	BC	3	JE	3	TU	1	BN	3	CH	3	AN	1	MA	1	PO	1	KC	5	MO	1	BS	4	MT	4	CL	1	MN	1
CNVr206	chr10	25439642	25561945	ENSBTAG00000006514	TRAV3	HE	2	BS	1	JE	1	HF	1
CNVr207	chr10	27061809	27095664	ENSBTAG00000039315		AN	1	BC	1	DB	1	HF	2
CNVr207	chr10	27061809	27095664	ENSBTAG00000048109		AN	1	BC	1	DB	1	HF	2
CNVr207	chr10	27061809	27095664	ENSBTAG00000047483		AN	1	BC	1	DB	1	HF	2
CNVr207	chr10	27061809	27095664	ENSBTAG00000038485		AN	1	BC	1	DB	1	HF	2
CNVr207	chr10	27061809	27095664	ENSBTAG00000045521		AN	1	BC	1	DB	1	HF	2
CNVr210	chr10	27637415	27659286	ENSBTAG00000047984		MR	1	BK	3	ME	1	HE	3	BU	1	FL	1	HF	1
CNVr237	chr10	45564676	45570837	ENSBTAG00000015808	ZNF609	EL	2
CNVr241	chr10	51502722	51554432	ENSBTAG00000012391	FAM63B	MO	1	RO	1
CNVr241	chr10	51502722	51554432	ENSBTAG00000043145	U6	MO	1	RO	1
CNVr247	chr10	60195930	60218145	ENSBTAG00000045591		MO	1	BS	1	BU	1	LM	1	PA	2	AR	1	HF	2	KA	1	MR	1	ME	2	CH	1	SA	1	LI	1	KC	2
CNVr247	chr10	60195930	60218145	ENSBTAG00000045634		MO	1	BS	1	BU	1	LM	1	PA	2	AR	1	HF	2	KA	1	MR	1	ME	2	CH	1	SA	1	LI	1	KC	2
CNVr251	chr10	65905907	65954019	ENSBTAG00000019924	DDHD1	EL	2	SA	1
CNVr255	chr10	70816340	70878349	ENSBTAG00000002808	PSMA3	EL	1	ME	1	MN	2	SA	1	HL	1	RO	1
CNVr255	chr10	70816340	70878349	ENSBTAG00000018898	ARID4A	EL	1	ME	1	MN	2	SA	1	HL	1	RO	1
CNVr258	chr10	73254059	73287822	ENSBTAG00000030801	MNAT1	EL	1	RO	1
CNVr263	chr10	77969794	78114917	ENSBTAG00000019819	FUT8	SA	1	HF	1
CNVr264	chr10	78880133	78905418	ENSBTAG00000014234		AN	1	FL	1	HF	8
CNVr265	chr10	79106293	79181522	ENSBTAG00000004171	GPHN	SA	1	HF	1
CNVr271	chr10	87839344	87904817	ENSBTAG00000011985		EL	2	MI	1	BK	1	AL	2	CA	1	DF	1	HF	1
CNVr275	chr10	93620460	93670999	ENSBTAG00000013652	GTF2A1	EL	2
CNVr275	chr10	93620460	93670999	ENSBTAG00000046331		EL	2
CNVr275	chr10	93620460	93670999	ENSBTAG00000042272	SNORA79	EL	2
CNVr319	chr11	38108971	38128226	ENSBTAG00000000545	PPP4R3B	EL	1	BU	1
CNVr346	chr11	56419017	56543833	ENSBTAG00000007135		HE	2	DF	3	JE	2	HF	2
CNVr354	chr11	61155733	61176781	ENSBTAG00000044173	EHBP1	HL	2
CNVr360	chr11	69284331	69342635	ENSBTAG00000005014	LCLAT1	MO	1	ME	1	SA	1	DB	2	HL	1
CNVr365	chr11	75145435	75246523	ENSBTAG00000017255	ATAD2B	CC	1	BU	1
CNVr370	chr11	78633471	78679962	ENSBTAG00000011155	PUM2	MR	1	HL	1	SA	1
CNVr370	chr11	78633471	78679962	ENSBTAG00000045434	U6	MR	1	HL	1	SA	1
CNVr384	chr11	93430708	93467609	ENSBTAG00000039225		BN	2	EL	2	JE	1	LM	2	KC	4
CNVr386	chr11	93527989	93576288	ENSBTAG00000038726		EL	1	LM	2	HE	1	CH	1	BU	1	CA	1	PO	1	KC	3	HF	1
CNVr398	chr11	103797685	103878529	ENSBTAG00000023064	CCDC187	DB	1	HF	1
CNVr398	chr11	103797685	103878529	ENSBTAG00000018799	GPSM1	DB	1	HF	1
CNVr398	chr11	103797685	103878529	ENSBTAG00000012880	DNLZ	DB	1	HF	1
CNVr398	chr11	103797685	103878529	ENSBTAG00000006572	CARD9	DB	1	HF	1
CNVr400	chr11	104215432	104275982	ENSBTAG00000012525	ABO	CC	1	BU	1	HF	1
CNVr400	chr11	104215432	104275982	ENSBTAG00000042565	U6	CC	1	BU	1	HF	1
CNVr401	chr11	105770806	105798047	ENSBTAG00000046122	NRARP	BC	1	AR	1	HF	2
CNVr402	chr11	106291424	106361843	ENSBTAG00000010515	FBXW5	CC	1	AN	1
CNVr402	chr11	106291424	106361843	ENSBTAG00000010497	TRAF2	CC	1	AN	1
CNVr402	chr11	106291424	106361843	ENSBTAG00000030302	EDF1	CC	1	AN	1
CNVr402	chr11	106291424	106361843	ENSBTAG00000021550	MAMDC4	CC	1	AN	1
CNVr402	chr11	106291424	106361843	ENSBTAG00000021549	PHPT1	CC	1	AN	1
CNVr402	chr11	106291424	106361843	ENSBTAG00000039573		CC	1	AN	1
CNVr402	chr11	106291424	106361843	ENSBTAG00000039708	C9orf172	CC	1	AN	1
CNVr412	chr12	2186924	2202713	ENSBTAG00000012443	DIAPH3	HE	1	AL	1	PA	1	FL	1
CNVr424	chr12	7896268	7958697	ENSBTAG00000045443	U6	HL	1	HF	1
CNVr428	chr12	11881817	11901833	ENSBTAG00000001133	VWA8	HL	1	SA	1
CNVr431	chr12	16098884	16178137	ENSBTAG00000007067	ZC3H13	EL	2	SA	1	HF	1	MN	1
CNVr492	chr12	57669251	57726741	ENSBTAG00000045950		CA	1	HL	1	TU	1	HF	12
CNVr518	chr12	66720215	66756970	ENSBTAG00000008708	GPC5	BU	3
CNVr522	chr12	70363408	72123747	ENSBTAG00000047383		DF	4	CC	1	HL	3	PA	5	MR	1	CA	3	DB	1	KA	1	BK	4	BC	3	JE	3	BN	3	CH	3	AN	1	MA	1	PO	1	KC	2	MO	1	BS	4	MT	3	CL	1	MN	2
CNVr522	chr12	70363408	72123747	ENSBTAG00000045751		DF	4	CC	1	HL	3	PA	5	MR	1	CA	3	DB	1	KA	1	BK	4	BC	3	JE	3	BN	3	CH	3	AN	1	MA	1	PO	1	KC	2	MO	1	BS	4	MT	3	CL	1	MN	2
CNVr523	chr12	72174261	72264806	ENSBTAG00000045751		MO	1	MR	1	ME	1	JE	1	MN	2	BN	2	CC	1	HF	8
CNVr526	chr12	72411533	73150029	ENSBTAG00000047181		DF	3	CC	1	HL	3	BU	3	MR	2	CA	3	DB	1	KA	1	BK	4	BC	2	JE	3	TU	1	BN	3	CH	2	AN	1	MA	1	KC	4	MO	1	BS	3	MT	3	MN	2	LM	3
CNVr527	chr12	73233249	76747168	ENSBTAG00000046041		DF	4	CC	1	HL	3	PA	5	MR	1	CA	5	DB	2	KA	1	BK	4	BC	3	JE	3	TU	1	EL	2	BN	3	CH	3	AN	1	PO	1	KC	5	MO	1	BS	4	MT	4	CL	1
CNVr527	chr12	73233249	76747168	ENSBTAG00000047764		DF	4	CC	1	HL	3	PA	5	MR	1	CA	5	DB	2	KA	1	BK	4	BC	3	JE	3	TU	1	EL	2	BN	3	CH	3	AN	1	PO	1	KC	5	MO	1	BS	4	MT	4	CL	1
CNVr527	chr12	73233249	76747168	ENSBTAG00000047360		DF	4	CC	1	HL	3	PA	5	MR	1	CA	5	DB	2	KA	1	BK	4	BC	3	JE	3	TU	1	EL	2	BN	3	CH	3	AN	1	PO	1	KC	5	MO	1	BS	4	MT	4	CL	1
CNVr527	chr12	73233249	76747168	ENSBTAG00000023309		DF	4	CC	1	HL	3	PA	5	MR	1	CA	5	DB	2	KA	1	BK	4	BC	3	JE	3	TU	1	EL	2	BN	3	CH	3	AN	1	PO	1	KC	5	MO	1	BS	4	MT	4	CL	1
CNVr527	chr12	73233249	76747168	ENSBTAG00000026070		DF	4	CC	1	HL	3	PA	5	MR	1	CA	5	DB	2	KA	1	BK	4	BC	3	JE	3	TU	1	EL	2	BN	3	CH	3	AN	1	PO	1	KC	5	MO	1	BS	4	MT	4	CL	1
CNVr527	chr12	73233249	76747168	ENSBTAG00000039714		DF	4	CC	1	HL	3	PA	5	MR	1	CA	5	DB	2	KA	1	BK	4	BC	3	JE	3	TU	1	EL	2	BN	3	CH	3	AN	1	PO	1	KC	5	MO	1	BS	4	MT	4	CL	1
CNVr541	chr13	13712	839148	ENSBTAG00000024141		ME	2	SA	1	HF	1
CNVr541	chr13	13712	839148	ENSBTAG00000008177		ME	2	SA	1	HF	1
CNVr541	chr13	13712	839148	ENSBTAG00000024139	OR4S2	ME	2	SA	1	HF	1
CNVr541	chr13	13712	839148	ENSBTAG00000025720		ME	2	SA	1	HF	1
CNVr541	chr13	13712	839148	ENSBTAG00000035323		ME	2	SA	1	HF	1
CNVr541	chr13	13712	839148	ENSBTAG00000008338	PLCB1	ME	2	SA	1	HF	1
CNVr541	chr13	13712	839148	ENSBTAG00000024891		ME	2	SA	1	HF	1
CNVr553	chr13	18626906	18652556	ENSBTAG00000007133	CUL2	EL	1	MT	1
CNVr560	chr13	26271168	26316201	ENSBTAG00000023920	GPR158	HF	2
CNVr561	chr13	26344707	26356929	ENSBTAG00000023920	GPR158	KA	1	BK	4	MA	1	CH	1	BU	2	FL	2
CNVr565	chr13	31586784	31588603	ENSBTAG00000005072	CUBN	JE	1	HF	1
CNVr566	chr13	32179865	32212215	ENSBTAG00000011366	ST8SIA6	BK	1	HL	1
CNVr568	chr13	43643509	43776717	ENSBTAG00000037509		CC	1	HL	1	BS	1	HE	1	AL	1	PA	1	ME	1	BC	1	JE	1	BN	1	PO	1	SA	1
CNVr568	chr13	43643509	43776717	ENSBTAG00000039722		CC	1	HL	1	BS	1	HE	1	AL	1	PA	1	ME	1	BC	1	JE	1	BN	1	PO	1	SA	1
CNVr577	chr13	48096751	48201429	ENSBTAG00000008293	GPCPD1	ME	1	SA	1	HF	1
CNVr582	chr13	53858853	53862891	ENSBTAG00000039016		DF	1	CC	1	BU	1	CL	1	LM	2	PA	2	AR	1	ME	2	EL	1	BK	2	BC	1	LI	2	SA	1	CH	1	MN	1
CNVr583	chr13	53933240	53985223	ENSBTAG00000039520		DF	1	CC	1	BU	1	AR	2	BK	2	BC	2	BN	2	KC	3	MO	1	BS	2	MT	1	MN	2	LM	2	AL	1	PA	6	CA	1	ME	4	HF	3	MA	1	LI	3	SA	4	FL	3
CNVr586	chr13	61562252	61569231	ENSBTAG00000027384		BN	1	PA	1	FL	1
CNVr588	chr13	66706437	66746010	ENSBTAG00000011541	RBL1	HL	1	SA	1	MT	1	BU	1
CNVr588	chr13	66706437	66746010	ENSBTAG00000013737	MROH8	HL	1	SA	1	MT	1	BU	1
CNVr591	chr13	71538294	71541378	ENSBTAG00000000309	PTPRT	HF	3
CNVr594	chr13	74664357	74675560	ENSBTAG00000039693		HF	3
CNVr608	chr14	4716252	4721245	ENSBTAG00000047488	KCNK9	FL	2
CNVr612	chr14	9529801	9593225	ENSBTAG00000006869	PHF20L1	CC	1	SA	1
CNVr616	chr14	17277673	17302410	ENSBTAG00000022114	TMEM65	EL	1	MN	1
CNVr640	chr14	44047994	44144717	ENSBTAG00000018902	ZC2HC1A	MO	1	SA	1	DB	1	MN	1
CNVr640	chr14	44047994	44144717	ENSBTAG00000016284	IL7	MO	1	SA	1	DB	1	MN	1
CNVr658	chr14	54108047	54126508	ENSBTAG00000038281	CSMD3	MO	1	DF	2	LM	2	BU	1	AR	2	BC	2	HF	13	MI	2	CL	1	ME	3	TU	1	MT	3	KC	1
CNVr660	chr14	54273977	54306607	ENSBTAG00000038281	CSMD3	EL	1	AN	1	HL	1
CNVr669	chr14	60031052	60079018	ENSBTAG00000008285	OXR1	EL	1	HL	1	BU	1	DB	1
CNVr671	chr14	61382921	61394781	ENSBTAG00000001649	ZFPM2	MR	1	HF	1
CNVr673	chr14	62670142	62815253	ENSBTAG00000003827	RIMS2	EL	1	BS	1	HL	2	MT	1	TU	1	AN	1	MN	1	PO	1	BU	1	DB	1	SA	2
CNVr677	chr14	67065245	67145945	ENSBTAG00000012357		ME	1	SA	1	HF	1
CNVr678	chr14	67324678	67419255	ENSBTAG00000047534		EL	2	MO	1	HL	1	BU	1	SA	3	RO	1	DB	1
CNVr678	chr14	67324678	67419255	ENSBTAG00000026233		EL	2	MO	1	HL	1	BU	1	SA	3	RO	1	DB	1
CNVr683	chr14	73736433	73764006	ENSBTAG00000047532	TRIQK	EL	1	ME	1	SA	2	MT	1
CNVr687	chr14	79154897	79328333	ENSBTAG00000002851		DF	1	BK	1	ME	2	MT	1	KC	3	HF	7
CNVr688	chr14	79804808	79848333	ENSBTAG00000003338	LRRCC1	CC	1	ME	1
CNVr693	chr14	84067817	84069606	ENSBTAG00000013369	COL14A1	CL	1	PA	1	CA	1
CNVr698	chr15	803960	838184	ENSBTAG00000046028		JE	2
CNVr698	chr15	803960	838184	ENSBTAG00000047552		JE	2
CNVr699	chr15	956291	984263	ENSBTAG00000016807		KA	1	HF	1
CNVr732	chr15	15882842	15897238	ENSBTAG00000018945	AMOTL1	HF	3
CNVr738	chr15	24783744	24789973	ENSBTAG00000031330	HTR3B	CC	1	MN	1
CNVr742	chr15	30327435	30384316	ENSBTAG00000006817	CBL	EL	2	CC	1	BU	1
CNVr751	chr15	35078044	35154381	ENSBTAG00000005340	SERGEF	DF	2
CNVr752	chr15	35568133	35573992	ENSBTAG00000000983	ABCC8	MO	1	HL	1
CNVr761	chr15	41303655	41398475	ENSBTAG00000010919	USP47	EL	1	DF	1	SA	1
CNVr763	chr15	41696332	41714984	ENSBTAG00000002914	GALNT18	DF	2
CNVr769	chr15	45482819	45528216	ENSBTAG00000026826		FL	1	CH	1	SA	1	CA	2	PO	1
CNVr774	chr15	46539222	46607680	ENSBTAG00000032050		BU	1	HF	1
CNVr774	chr15	46539222	46607680	ENSBTAG00000037603		BU	1	HF	1
CNVr775	chr15	46670655	46805089	ENSBTAG00000035675		BU	1	PA	2	HF	3
CNVr775	chr15	46670655	46805089	ENSBTAG00000015791		BU	1	PA	2	HF	3
CNVr775	chr15	46670655	46805089	ENSBTAG00000047025		BU	1	PA	2	HF	3
CNVr775	chr15	46670655	46805089	ENSBTAG00000021147		BU	1	PA	2	HF	3
CNVr775	chr15	46670655	46805089	ENSBTAG00000046196		BU	1	PA	2	HF	3
CNVr775	chr15	46670655	46805089	ENSBTAG00000042988	U6	BU	1	PA	2	HF	3
CNVr776	chr15	46862054	46906029	ENSBTAG00000037991		HE	1	HL	1
CNVr777	chr15	47873132	47946424	ENSBTAG00000040480		CL	1	BC	1	CH	2	KC	1	BS	1
CNVr777	chr15	47873132	47946424	ENSBTAG00000036326		CL	1	BC	1	CH	2	KC	1	BS	1
CNVr777	chr15	47873132	47946424	ENSBTAG00000036328		CL	1	BC	1	CH	2	KC	1	BS	1
CNVr777	chr15	47873132	47946424	ENSBTAG00000043009	U6	CL	1	BC	1	CH	2	KC	1	BS	1
CNVr778	chr15	48009469	48054165	ENSBTAG00000032262		HL	2	PA	2	MR	1	HE	1	DB	1	MI	2	CL	1	ME	1	JE	1	TU	1	CH	1	KC	1	BS	2	MN	2	MA	1	AL	2	BU	2	CA	2	BC	2	HF	6	EL	3	LM	3
CNVr778	chr15	48009469	48054165	ENSBTAG00000032259	HIST1H4C	HL	2	PA	2	MR	1	HE	1	DB	1	MI	2	CL	1	ME	1	JE	1	TU	1	CH	1	KC	1	BS	2	MN	2	MA	1	AL	2	BU	2	CA	2	BC	2	HF	6	EL	3	LM	3
CNVr778	chr15	48009469	48054165	ENSBTAG00000032256		HL	2	PA	2	MR	1	HE	1	DB	1	MI	2	CL	1	ME	1	JE	1	TU	1	CH	1	KC	1	BS	2	MN	2	MA	1	AL	2	BU	2	CA	2	BC	2	HF	6	EL	3	LM	3
CNVr783	chr15	49894984	49940983	ENSBTAG00000045872		DF	1	BS	2	CC	1	MA	1	BU	1	CA	2	HF	6	HE	1	BN	1	CH	1	MT	2	DB	1
CNVr783	chr15	49894984	49940983	ENSBTAG00000035006		DF	1	BS	2	CC	1	MA	1	BU	1	CA	2	HF	6	HE	1	BN	1	CH	1	MT	2	DB	1
CNVr783	chr15	49894984	49940983	ENSBTAG00000035008		DF	1	BS	2	CC	1	MA	1	BU	1	CA	2	HF	6	HE	1	BN	1	CH	1	MT	2	DB	1
CNVr787	chr15	50879753	50897643	ENSBTAG00000031943		PA	1	CA	1
CNVr791	chr15	51681720	51727087	ENSBTAG00000045556		HF	3
CNVr807	chr15	67409283	67425267	ENSBTAG00000044158	LDLRAD3	CH	2
CNVr821	chr15	77724540	77945210	ENSBTAG00000038160		EL	1	ME	2	JE	1	MT	1	SA	1	RO	1	HF	1
CNVr821	chr15	77724540	77945210	ENSBTAG00000016082		EL	1	ME	2	JE	1	MT	1	SA	1	RO	1	HF	1
CNVr821	chr15	77724540	77945210	ENSBTAG00000012546		EL	1	ME	2	JE	1	MT	1	SA	1	RO	1	HF	1
CNVr823	chr15	79317375	79344901	ENSBTAG00000016090		SA	2
CNVr825	chr15	79498504	79525723	ENSBTAG00000035489		FL	1	HF	4
CNVr825	chr15	79498504	79525723	ENSBTAG00000043042	U6	FL	1	HF	4
CNVr827	chr15	79814992	79849334	ENSBTAG00000015876		HF	10
CNVr828	chr15	79912401	80222530	ENSBTAG00000048141		SA	1	FL	1	HF	1
CNVr828	chr15	79912401	80222530	ENSBTAG00000046251		SA	1	FL	1	HF	1
CNVr828	chr15	79912401	80222530	ENSBTAG00000039331		SA	1	FL	1	HF	1
CNVr828	chr15	79912401	80222530	ENSBTAG00000030920		SA	1	FL	1	HF	1
CNVr828	chr15	79912401	80222530	ENSBTAG00000001383		SA	1	FL	1	HF	1
CNVr828	chr15	79912401	80222530	ENSBTAG00000030925		SA	1	FL	1	HF	1
CNVr828	chr15	79912401	80222530	ENSBTAG00000023511		SA	1	FL	1	HF	1
CNVr828	chr15	79912401	80222530	ENSBTAG00000005874		SA	1	FL	1	HF	1
CNVr829	chr15	80266292	80316180	ENSBTAG00000001291		ME	2	SA	1	PA	1	MN	1
CNVr829	chr15	80266292	80316180	ENSBTAG00000014309		ME	2	SA	1	PA	1	MN	1
CNVr830	chr15	80369812	80842722	ENSBTAG00000039348		DF	2	CC	1	HL	1	BU	2	BK	2	MI	1	CL	1	BC	1	TU	1	BN	2	CH	1	PO	1	KC	2	MO	1	BS	2	MN	2	LM	1	AL	1	PA	3	CA	5	ME	1	HF	35
CNVr830	chr15	80369812	80842722	ENSBTAG00000038049		DF	2	CC	1	HL	1	BU	2	BK	2	MI	1	CL	1	BC	1	TU	1	BN	2	CH	1	PO	1	KC	2	MO	1	BS	2	MN	2	LM	1	AL	1	PA	3	CA	5	ME	1	HF	35
CNVr830	chr15	80369812	80842722	ENSBTAG00000014513		DF	2	CC	1	HL	1	BU	2	BK	2	MI	1	CL	1	BC	1	TU	1	BN	2	CH	1	PO	1	KC	2	MO	1	BS	2	MN	2	LM	1	AL	1	PA	3	CA	5	ME	1	HF	35
CNVr830	chr15	80369812	80842722	ENSBTAG00000046167	OR5J2	DF	2	CC	1	HL	1	BU	2	BK	2	MI	1	CL	1	BC	1	TU	1	BN	2	CH	1	PO	1	KC	2	MO	1	BS	2	MN	2	LM	1	AL	1	PA	3	CA	5	ME	1	HF	35
CNVr830	chr15	80369812	80842722	ENSBTAG00000045709		DF	2	CC	1	HL	1	BU	2	BK	2	MI	1	CL	1	BC	1	TU	1	BN	2	CH	1	PO	1	KC	2	MO	1	BS	2	MN	2	LM	1	AL	1	PA	3	CA	5	ME	1	HF	35
CNVr830	chr15	80369812	80842722	ENSBTAG00000035988		DF	2	CC	1	HL	1	BU	2	BK	2	MI	1	CL	1	BC	1	TU	1	BN	2	CH	1	PO	1	KC	2	MO	1	BS	2	MN	2	LM	1	AL	1	PA	3	CA	5	ME	1	HF	35
CNVr830	chr15	80369812	80842722	ENSBTAG00000035986		DF	2	CC	1	HL	1	BU	2	BK	2	MI	1	CL	1	BC	1	TU	1	BN	2	CH	1	PO	1	KC	2	MO	1	BS	2	MN	2	LM	1	AL	1	PA	3	CA	5	ME	1	HF	35
CNVr830	chr15	80369812	80842722	ENSBTAG00000035985		DF	2	CC	1	HL	1	BU	2	BK	2	MI	1	CL	1	BC	1	TU	1	BN	2	CH	1	PO	1	KC	2	MO	1	BS	2	MN	2	LM	1	AL	1	PA	3	CA	5	ME	1	HF	35
CNVr830	chr15	80369812	80842722	ENSBTAG00000046710		DF	2	CC	1	HL	1	BU	2	BK	2	MI	1	CL	1	BC	1	TU	1	BN	2	CH	1	PO	1	KC	2	MO	1	BS	2	MN	2	LM	1	AL	1	PA	3	CA	5	ME	1	HF	35
CNVr830	chr15	80369812	80842722	ENSBTAG00000046274		DF	2	CC	1	HL	1	BU	2	BK	2	MI	1	CL	1	BC	1	TU	1	BN	2	CH	1	PO	1	KC	2	MO	1	BS	2	MN	2	LM	1	AL	1	PA	3	CA	5	ME	1	HF	35
CNVr830	chr15	80369812	80842722	ENSBTAG00000035059		DF	2	CC	1	HL	1	BU	2	BK	2	MI	1	CL	1	BC	1	TU	1	BN	2	CH	1	PO	1	KC	2	MO	1	BS	2	MN	2	LM	1	AL	1	PA	3	CA	5	ME	1	HF	35
CNVr830	chr15	80369812	80842722	ENSBTAG00000022858		DF	2	CC	1	HL	1	BU	2	BK	2	MI	1	CL	1	BC	1	TU	1	BN	2	CH	1	PO	1	KC	2	MO	1	BS	2	MN	2	LM	1	AL	1	PA	3	CA	5	ME	1	HF	35
CNVr830	chr15	80369812	80842722	ENSBTAG00000023310		DF	2	CC	1	HL	1	BU	2	BK	2	MI	1	CL	1	BC	1	TU	1	BN	2	CH	1	PO	1	KC	2	MO	1	BS	2	MN	2	LM	1	AL	1	PA	3	CA	5	ME	1	HF	35
CNVr830	chr15	80369812	80842722	ENSBTAG00000024423		DF	2	CC	1	HL	1	BU	2	BK	2	MI	1	CL	1	BC	1	TU	1	BN	2	CH	1	PO	1	KC	2	MO	1	BS	2	MN	2	LM	1	AL	1	PA	3	CA	5	ME	1	HF	35
CNVr830	chr15	80369812	80842722	ENSBTAG00000046845		DF	2	CC	1	HL	1	BU	2	BK	2	MI	1	CL	1	BC	1	TU	1	BN	2	CH	1	PO	1	KC	2	MO	1	BS	2	MN	2	LM	1	AL	1	PA	3	CA	5	ME	1	HF	35
CNVr830	chr15	80369812	80842722	ENSBTAG00000035990		DF	2	CC	1	HL	1	BU	2	BK	2	MI	1	CL	1	BC	1	TU	1	BN	2	CH	1	PO	1	KC	2	MO	1	BS	2	MN	2	LM	1	AL	1	PA	3	CA	5	ME	1	HF	35
CNVr830	chr15	80369812	80842722	ENSBTAG00000035989		DF	2	CC	1	HL	1	BU	2	BK	2	MI	1	CL	1	BC	1	TU	1	BN	2	CH	1	PO	1	KC	2	MO	1	BS	2	MN	2	LM	1	AL	1	PA	3	CA	5	ME	1	HF	35
CNVr830	chr15	80369812	80842722	ENSBTAG00000045723		DF	2	CC	1	HL	1	BU	2	BK	2	MI	1	CL	1	BC	1	TU	1	BN	2	CH	1	PO	1	KC	2	MO	1	BS	2	MN	2	LM	1	AL	1	PA	3	CA	5	ME	1	HF	35
CNVr830	chr15	80369812	80842722	ENSBTAG00000035031		DF	2	CC	1	HL	1	BU	2	BK	2	MI	1	CL	1	BC	1	TU	1	BN	2	CH	1	PO	1	KC	2	MO	1	BS	2	MN	2	LM	1	AL	1	PA	3	CA	5	ME	1	HF	35
CNVr830	chr15	80369812	80842722	ENSBTAG00000046278		DF	2	CC	1	HL	1	BU	2	BK	2	MI	1	CL	1	BC	1	TU	1	BN	2	CH	1	PO	1	KC	2	MO	1	BS	2	MN	2	LM	1	AL	1	PA	3	CA	5	ME	1	HF	35
CNVr831	chr15	81018176	81079571	ENSBTAG00000039182	OR5M3	AN	1	MT	1	JE	2	DB	1	HF	22
CNVr831	chr15	81018176	81079571	ENSBTAG00000040330	OR5M11	AN	1	MT	1	JE	2	DB	1	HF	22
CNVr833	chr15	81255556	81318365	ENSBTAG00000037928		CC	1	HL	2	SA	1	BK	1	MR	1	PA	2	CA	1	BC	2	HF	28	AN	1	ME	1	BN	1	LI	1	MT	4	FL	2	CH	1	KC	3
CNVr833	chr15	81255556	81318365	ENSBTAG00000038539	OR5G3	CC	1	HL	2	SA	1	BK	1	MR	1	PA	2	CA	1	BC	2	HF	28	AN	1	ME	1	BN	1	LI	1	MT	4	FL	2	CH	1	KC	3
CNVr845	chr16	5540018	5768249	ENSBTAG00000023177		MO	1	DF	2	PA	2	AR	1	MA	1	AL	1	BU	1	CA	2	ME	1	SA	1	HF	1	KA	1	BK	2	BC	1	JE	1	BN	2	CH	2	MT	2
CNVr845	chr16	5540018	5768249	ENSBTAG00000024647		MO	1	DF	2	PA	2	AR	1	MA	1	AL	1	BU	1	CA	2	ME	1	SA	1	HF	1	KA	1	BK	2	BC	1	JE	1	BN	2	CH	2	MT	2
CNVr845	chr16	5540018	5768249	ENSBTAG00000047228		MO	1	DF	2	PA	2	AR	1	MA	1	AL	1	BU	1	CA	2	ME	1	SA	1	HF	1	KA	1	BK	2	BC	1	JE	1	BN	2	CH	2	MT	2
CNVr847	chr16	5801002	5812501	ENSBTAG00000024647		MA	1	BK	1
CNVr908	chr16	56460719	56464905	ENSBTAG00000002231	SLC9C2	MR	1	HF	1
CNVr915	chr16	65553784	65561570	ENSBTAG00000011966	LAMC1	BS	1	SA	1
CNVr933	chr17	2892	93164	ENSBTAG00000048129		AR	1	HF	1
CNVr935	chr17	1499361	1546344	ENSBTAG00000005968	TLL1	MO	1	HF	1
CNVr942	chr17	8815216	8945521	ENSBTAG00000045580		DF	1	BS	1	BU	2	LM	1	PA	2	CA	1	HF	6	KA	1	ME	2	PO	1	SA	2	MT	1	RO	1
CNVr944	chr17	11728680	11739131	ENSBTAG00000004167	TTC29	HE	1	MR	1
CNVr944	chr17	11728680	11739131	ENSBTAG00000042146	U6atac	HE	1	MR	1
CNVr945	chr17	12037291	12049518	ENSBTAG00000034522	SLC10A7	EL	1	CA	1
CNVr953	chr17	22689014	22736751	ENSBTAG00000045176	U6	BU	1	HF	1
CNVr953	chr17	22689014	22736751	ENSBTAG00000043885	7SK	BU	1	HF	1
CNVr960	chr17	25025930	25131024	ENSBTAG00000035012		DF	4	HL	2	SA	3	MN	1	MA	1	AL	1	PA	1	BK	3	KA	1	HE	4	ME	1	MR	2	BN	1	LI	2	MT	3	RO	1	KC	5
CNVr960	chr17	25025930	25131024	ENSBTAG00000040370		DF	4	HL	2	SA	3	MN	1	MA	1	AL	1	PA	1	BK	3	KA	1	HE	4	ME	1	MR	2	BN	1	LI	2	MT	3	RO	1	KC	5
CNVr960	chr17	25025930	25131024	ENSBTAG00000036321		DF	4	HL	2	SA	3	MN	1	MA	1	AL	1	PA	1	BK	3	KA	1	HE	4	ME	1	MR	2	BN	1	LI	2	MT	3	RO	1	KC	5
CNVr960	chr17	25025930	25131024	ENSBTAG00000046669	PRAME	DF	4	HL	2	SA	3	MN	1	MA	1	AL	1	PA	1	BK	3	KA	1	HE	4	ME	1	MR	2	BN	1	LI	2	MT	3	RO	1	KC	5
CNVr994	chr17	50746686	50962760	ENSBTAG00000046657		DF	4	HL	2	PA	1	MN	1	MA	1	AL	1	BU	1	BK	3	DB	1	SA	3	KA	1	HE	4	ME	1	MR	2	BN	1	LI	2	MT	3	RO	1	KC	5
CNVr995	chr17	51115979	51370688	ENSBTAG00000047597		DF	4	HL	2	PA	1	MN	1	MA	1	AL	1	BU	1	BK	3	SA	3	KA	1	HE	4	ME	1	MR	2	BN	1	LI	2	MT	3	RO	1	KC	4
CNVr995	chr17	51115979	51370688	ENSBTAG00000033558		DF	4	HL	2	PA	1	MN	1	MA	1	AL	1	BU	1	BK	3	SA	3	KA	1	HE	4	ME	1	MR	2	BN	1	LI	2	MT	3	RO	1	KC	4
CNVr995	chr17	51115979	51370688	ENSBTAG00000046306		DF	4	HL	2	PA	1	MN	1	MA	1	AL	1	BU	1	BK	3	SA	3	KA	1	HE	4	ME	1	MR	2	BN	1	LI	2	MT	3	RO	1	KC	4
CNVr997	chr17	55105554	55202542	ENSBTAG00000019278	KNTC1	EL	1	HL	1	SA	2
CNVr997	chr17	55105554	55202542	ENSBTAG00000006118	RSRC2	EL	1	HL	1	SA	2
CNVr997	chr17	55105554	55202542	ENSBTAG00000006114	ZCCHC8	EL	1	HL	1	SA	2
CNVr997	chr17	55105554	55202542	ENSBTAG00000044855	SNORA9	EL	1	HL	1	SA	2
CNVr1001	chr17	63655359	63675023	ENSBTAG00000037527	OAS1X	KA	1	MI	1	HL	1	JE	1	MN	1	BN	1	MT	1	SA	1	AR	2	HF	13
CNVr1006	chr17	72870233	72936768	ENSBTAG00000031160		HE	1	CH	1	FL	1	ME	1
CNVr1006	chr17	72870233	72936768	ENSBTAG00000047986		HE	1	CH	1	FL	1	ME	1
CNVr1006	chr17	72870233	72936768	ENSBTAG00000045810		HE	1	CH	1	FL	1	ME	1
CNVr1006	chr17	72870233	72936768	ENSBTAG00000039237		HE	1	CH	1	FL	1	ME	1
CNVr1007	chr17	72961394	73023888	ENSBTAG00000031160		HE	1	ME	1	JE	1	MR	1	LI	1	SA	1	CA	1	KC	1
CNVr1007	chr17	72961394	73023888	ENSBTAG00000001005		HE	1	ME	1	JE	1	MR	1	LI	1	SA	1	CA	1	KC	1
CNVr1007	chr17	72961394	73023888	ENSBTAG00000046083	ZNF280A	HE	1	ME	1	JE	1	MR	1	LI	1	SA	1	CA	1	KC	1
CNVr1008	chr17	73090468	73093737	ENSBTAG00000031160		HE	1	HF	1
CNVr1012	chr17	73863557	73917742	ENSBTAG00000023007		DF	2	MR	1	HF	3
CNVr1023	chr18	9741999	9752287	ENSBTAG00000034373	CDH13	BN	1	BS	1	HL	1	BU	1
CNVr1026	chr18	12391126	12519571	ENSBTAG00000012446	MTHFSD	HF	2
CNVr1026	chr18	12391126	12519571	ENSBTAG00000012465	FOXC2	HF	2
CNVr1026	chr18	12391126	12519571	ENSBTAG00000040605	FOXL1	HF	2
CNVr1027	chr18	13365474	13439223	ENSBTAG00000006731	SLC7A5	DF	1	BS	4	PA	1	MA	1	BU	2	MR	1	HF	7	KA	1	CL	1	JE	3	DB	1	KC	2
CNVr1027	chr18	13365474	13439223	ENSBTAG00000010151	CA5A	DF	1	BS	4	PA	1	MA	1	BU	2	MR	1	HF	7	KA	1	CL	1	JE	3	DB	1	KC	2
CNVr1027	chr18	13365474	13439223	ENSBTAG00000023745	BANP	DF	1	BS	4	PA	1	MA	1	BU	2	MR	1	HF	7	KA	1	CL	1	JE	3	DB	1	KC	2
CNVr1044	chr18	38807818	38823375	ENSBTAG00000042231	U6	HF	2
CNVr1045	chr18	39170832	39174664	ENSBTAG00000006353	TXNL4B	HF	1	MN	1
CNVr1045	chr18	39170832	39174664	ENSBTAG00000006354		HF	1	MN	1
CNVr1046	chr18	40701539	40759100	ENSBTAG00000007559	URI1	EL	1	CC	1	HL	1	BU	1	RO	1
CNVr1055	chr18	47089076	47204764	ENSBTAG00000002398	ZNF567	EL	1	JE	1	MN	2	BU	1	SA	2	RO	1	HF	1
CNVr1055	chr18	47089076	47204764	ENSBTAG00000038951	ZNF461	EL	1	JE	1	MN	2	BU	1	SA	2	RO	1	HF	1
CNVr1055	chr18	47089076	47204764	ENSBTAG00000008084	ZNF382	EL	1	JE	1	MN	2	BU	1	SA	2	RO	1	HF	1
CNVr1055	chr18	47089076	47204764	ENSBTAG00000033563		EL	1	JE	1	MN	2	BU	1	SA	2	RO	1	HF	1
CNVr1056	chr18	47611313	47632222	ENSBTAG00000004939	ZNF569	AL	2	JE	1	HF	1	SA	1
CNVr1062	chr18	56192636	56273509	ENSBTAG00000030502		EL	1	CC	1	AN	1
CNVr1062	chr18	56192636	56273509	ENSBTAG00000030543	SLC6A16	EL	1	CC	1	AN	1
CNVr1062	chr18	56192636	56273509	ENSBTAG00000030544		EL	1	CC	1	AN	1
CNVr1068	chr18	58783099	58819443	ENSBTAG00000038125		JE	2
CNVr1069	chr18	59630831	60132862	ENSBTAG00000040411		MI	2	JE	1	PA	1
CNVr1069	chr18	59630831	60132862	ENSBTAG00000021433		MI	2	JE	1	PA	1
CNVr1069	chr18	59630831	60132862	ENSBTAG00000015899		MI	2	JE	1	PA	1
CNVr1069	chr18	59630831	60132862	ENSBTAG00000011844		MI	2	JE	1	PA	1
CNVr1069	chr18	59630831	60132862	ENSBTAG00000047053		MI	2	JE	1	PA	1
CNVr1070	chr18	60409006	60512692	ENSBTAG00000030444		JE	2
CNVr1072	chr18	60880996	60947448	ENSBTAG00000045581		EL	1	JE	1	HF	1
CNVr1075	chr18	61579258	61835029	ENSBTAG00000014328		DF	3	HL	1	BU	5	MR	1	MI	1	CL	1	ME	3	JE	2	TU	1	CH	2	PO	1	KC	1	BS	3	MT	1	BK	1	MA	1	PA	3	CA	1	BC	3	HF	14	HE	3	LI	2
CNVr1075	chr18	61579258	61835029	ENSBTAG00000047602		DF	3	HL	1	BU	5	MR	1	MI	1	CL	1	ME	3	JE	2	TU	1	CH	2	PO	1	KC	1	BS	3	MT	1	BK	1	MA	1	PA	3	CA	1	BC	3	HF	14	HE	3	LI	2
CNVr1075	chr18	61579258	61835029	ENSBTAG00000002290		DF	3	HL	1	BU	5	MR	1	MI	1	CL	1	ME	3	JE	2	TU	1	CH	2	PO	1	KC	1	BS	3	MT	1	BK	1	MA	1	PA	3	CA	1	BC	3	HF	14	HE	3	LI	2
CNVr1075	chr18	61579258	61835029	ENSBTAG00000009364		DF	3	HL	1	BU	5	MR	1	MI	1	CL	1	ME	3	JE	2	TU	1	CH	2	PO	1	KC	1	BS	3	MT	1	BK	1	MA	1	PA	3	CA	1	BC	3	HF	14	HE	3	LI	2
CNVr1075	chr18	61579258	61835029	ENSBTAG00000013345		DF	3	HL	1	BU	5	MR	1	MI	1	CL	1	ME	3	JE	2	TU	1	CH	2	PO	1	KC	1	BS	3	MT	1	BK	1	MA	1	PA	3	CA	1	BC	3	HF	14	HE	3	LI	2
CNVr1085	chr19	447068	1081318	ENSBTAG00000034681	CA10	JE	2	HF	1
CNVr1085	chr19	447068	1081318	ENSBTAG00000047948		JE	2	HF	1
CNVr1085	chr19	447068	1081318	ENSBTAG00000042840	U6	JE	2	HF	1
CNVr1103	chr19	3895190	3939171	ENSBTAG00000044618	SNORA31	MI	1	LI	2	JE	1	ME	1
CNVr1116	chr19	9890370	9964662	ENSBTAG00000015036	RAD51C	BU	1	RO	1
CNVr1116	chr19	9890370	9964662	ENSBTAG00000046283		BU	1	RO	1
CNVr1117	chr19	11516852	11544384	ENSBTAG00000012068	BRIP1	CC	1	BU	1
CNVr1128	chr19	19131785	19181132	ENSBTAG00000011829	NF1	HL	1	SA	1	JE	1	DB	1
CNVr1136	chr19	24518588	24534105	ENSBTAG00000040362		DF	3	CL	1	HL	2	MT	1	TU	1	MN	1	MR	1	SA	3	AR	1	BC	1	HF	12
CNVr1136	chr19	24518588	24534105	ENSBTAG00000039411		DF	3	CL	1	HL	2	MT	1	TU	1	MN	1	MR	1	SA	3	AR	1	BC	1	HF	12
CNVr1137	chr19	24542327	24582735	ENSBTAG00000019391		DF	3	CL	1	BC	1	MT	1	TU	1	MN	1	SA	2	HF	7
CNVr1137	chr19	24542327	24582735	ENSBTAG00000042590	U6	DF	3	CL	1	BC	1	MT	1	TU	1	MN	1	SA	2	HF	7
CNVr1138	chr19	24786399	24821511	ENSBTAG00000015763	SPATA22	CC	1	MT	1	SA	1
CNVr1138	chr19	24786399	24821511	ENSBTAG00000032457		CC	1	MT	1	SA	1
CNVr1139	chr19	25421351	25508488	ENSBTAG00000014433	UBE2G1	EL	3	BK	1	HL	1	SA	1	MN	1
CNVr1140	chr19	26778399	26919737	ENSBTAG00000011505	RABEP1	JE	1	SA	1
CNVr1140	chr19	26778399	26919737	ENSBTAG00000035975	SCIMP	JE	1	SA	1
CNVr1157	chr19	40137299	40222433	ENSBTAG00000024983	FBXO47	JE	1	RO	1	SA	1
CNVr1161	chr19	41779837	42082000	ENSBTAG00000040460	KRT23	BN	2	MI	1	BC	1	JE	2
CNVr1161	chr19	41779837	42082000	ENSBTAG00000020078	KRT39	BN	2	MI	1	BC	1	JE	2
CNVr1161	chr19	41779837	42082000	ENSBTAG00000017408	KRT40	BN	2	MI	1	BC	1	JE	2
CNVr1161	chr19	41779837	42082000	ENSBTAG00000039880		BN	2	MI	1	BC	1	JE	2
CNVr1161	chr19	41779837	42082000	ENSBTAG00000039587		BN	2	MI	1	BC	1	JE	2
CNVr1161	chr19	41779837	42082000	ENSBTAG00000047515		BN	2	MI	1	BC	1	JE	2
CNVr1161	chr19	41779837	42082000	ENSBTAG00000046225		BN	2	MI	1	BC	1	JE	2
CNVr1161	chr19	41779837	42082000	ENSBTAG00000048083	KRTAP3-1	BN	2	MI	1	BC	1	JE	2
CNVr1161	chr19	41779837	42082000	ENSBTAG00000024995		BN	2	MI	1	BC	1	JE	2
CNVr1161	chr19	41779837	42082000	ENSBTAG00000030559		BN	2	MI	1	BC	1	JE	2
CNVr1161	chr19	41779837	42082000	ENSBTAG00000038759		BN	2	MI	1	BC	1	JE	2
CNVr1161	chr19	41779837	42082000	ENSBTAG00000037665		BN	2	MI	1	BC	1	JE	2
CNVr1161	chr19	41779837	42082000	ENSBTAG00000039644		BN	2	MI	1	BC	1	JE	2
CNVr1161	chr19	41779837	42082000	ENSBTAG00000024839		BN	2	MI	1	BC	1	JE	2
CNVr1161	chr19	41779837	42082000	ENSBTAG00000046075		BN	2	MI	1	BC	1	JE	2
CNVr1161	chr19	41779837	42082000	ENSBTAG00000046907		BN	2	MI	1	BC	1	JE	2
CNVr1161	chr19	41779837	42082000	ENSBTAG00000037943		BN	2	MI	1	BC	1	JE	2
CNVr1161	chr19	41779837	42082000	ENSBTAG00000040118		BN	2	MI	1	BC	1	JE	2
CNVr1161	chr19	41779837	42082000	ENSBTAG00000038386		BN	2	MI	1	BC	1	JE	2
CNVr1164	chr19	44813582	44924467	ENSBTAG00000038316	GPATCH8	BK	1	HL	1	JE	1	HF	1	SA	1
CNVr1167	chr19	46096253	46188043	ENSBTAG00000008442	NSF	CC	1	JE	1
CNVr1168	chr19	46797632	46908534	ENSBTAG00000002726	CDC27	JE	1	RO	1
CNVr1169	chr19	47041042	47365126	ENSBTAG00000001621	EFCAB13	JE	2
CNVr1169	chr19	47041042	47365126	ENSBTAG00000045837		JE	2
CNVr1172	chr19	47929570	48317925	ENSBTAG00000004249	TANC2	EL	1	HL	1	JE	1	SA	1
CNVr1174	chr19	49641875	49700096	ENSBTAG00000014598	BPTF	JE	1	SA	1
CNVr1178	chr19	52776058	52883732	ENSBTAG00000022489	RNF213	HL	1	SA	2	DB	2
CNVr1190	chr19	63820023	63912238	ENSBTAG00000004746	HELZ	EL	1	CC	1	SA	3	MN	1	HF	1
CNVr1201	chr2	8994143	9025164	ENSBTAG00000008483	CALCRL	MT	1	HF	1
CNVr1217	chr2	21774236	21826349	ENSBTAG00000002295	ATF2	EL	1	ME	1	SA	1	HF	1
CNVr1218	chr2	22047152	22055648	ENSBTAG00000008028	CHN1	HF	2
CNVr1221	chr2	24806784	24888794	ENSBTAG00000002646	DYNC1I2	CC	1	BU	1
CNVr1233	chr2	36448282	36483235	ENSBTAG00000032515	PLA2R1	EL	3	CH	1	MN	1
CNVr1250	chr2	53274202	53304089	ENSBTAG00000032289	ARHGAP15	HF	2
CNVr1279	chr2	71981684	72055512	ENSBTAG00000020855	PTPN4	MT	1	HF	1
CNVr1308	chr2	98810859	98828441	ENSBTAG00000016662	CPS1	HF	2
CNVr1320	chr2	107175821	107277176	ENSBTAG00000016572	USP37	EL	1	CC	1	SA	1	BU	2	RO	1	HF	1
CNVr1320	chr2	107175821	107277176	ENSBTAG00000003807	RQCD1	EL	1	CC	1	SA	1	BU	2	RO	1	HF	1
CNVr1327	chr2	119693670	119756215	ENSBTAG00000005119	PSMD1	MO	1	SA	1	HF	2
CNVr1327	chr2	119693670	119756215	ENSBTAG00000039772	HTR2B	MO	1	SA	1	HF	2
CNVr1333	chr2	129651238	129697199	ENSBTAG00000030434	FUCA1	LM	1	AL	1	ME	2	LI	1
CNVr1333	chr2	129651238	129697199	ENSBTAG00000021832	HMGCL	LM	1	AL	1	ME	2	LI	1
CNVr1333	chr2	129651238	129697199	ENSBTAG00000043449	U6	LM	1	AL	1	ME	2	LI	1
CNVr1335	chr2	131347628	131393741	ENSBTAG00000001700	CDC42	SA	2
CNVr1336	chr2	132157795	132176871	ENSBTAG00000040215	EIF4G3	JE	1	AR	1
CNVr1337	chr2	133469421	133480268	ENSBTAG00000030367	RNF186	BN	1	BC	1
CNVr1342	chr20	2682158	2844185	ENSBTAG00000024801	RANBP17	EL	1	MO	1	MT	1	MN	1	BU	1	AR	1	HF	1
CNVr1346	chr20	8652584	8714048	ENSBTAG00000007979	TNPO1	CC	1	HL	1	SA	1
CNVr1368	chr20	39334832	39388277	ENSBTAG00000032933	TTC23L	HF	6
CNVr1368	chr20	39334832	39388277	ENSBTAG00000007071	RAI14	HF	6
CNVr1374	chr20	46790282	46941646	ENSBTAG00000018234	CDH9	MO	1	LI	1	BU	1
CNVr1405	chr20	71634515	71636702	ENSBTAG00000011405	CEP72	LI	1	PA	1	SA	1
CNVr1408	chr21	1382868	1457989	ENSBTAG00000042140	U6	JE	2
CNVr1409	chr21	2078851	2130526	ENSBTAG00000046568	SNORD116	EL	2
CNVr1409	chr21	2078851	2130526	ENSBTAG00000046093	SNORD116	EL	2
CNVr1409	chr21	2078851	2130526	ENSBTAG00000046213	SNORD116	EL	2
CNVr1409	chr21	2078851	2130526	ENSBTAG00000048121	SNORD116	EL	2
CNVr1420	chr21	14876077	14945150	ENSBTAG00000017896	ST8SIA2	FL	1	TU	1
CNVr1422	chr21	20079777	20164126	ENSBTAG00000047729		DF	1	BS	3	PA	2	CC	1	BU	1	CA	3	HF	3	LI	1	SA	1	MT	1	CH	1	KC	3	PO	1
CNVr1422	chr21	20079777	20164126	ENSBTAG00000001308		DF	1	BS	3	PA	2	CC	1	BU	1	CA	3	HF	3	LI	1	SA	1	MT	1	CH	1	KC	3	PO	1
CNVr1422	chr21	20079777	20164126	ENSBTAG00000045929		DF	1	BS	3	PA	2	CC	1	BU	1	CA	3	HF	3	LI	1	SA	1	MT	1	CH	1	KC	3	PO	1
CNVr1422	chr21	20079777	20164126	ENSBTAG00000046591		DF	1	BS	3	PA	2	CC	1	BU	1	CA	3	HF	3	LI	1	SA	1	MT	1	CH	1	KC	3	PO	1
CNVr1422	chr21	20079777	20164126	ENSBTAG00000040580		DF	1	BS	3	PA	2	CC	1	BU	1	CA	3	HF	3	LI	1	SA	1	MT	1	CH	1	KC	3	PO	1
CNVr1425	chr21	20326707	20473772	ENSBTAG00000004339		CL	1	SA	1	CA	2
CNVr1425	chr21	20326707	20473772	ENSBTAG00000012326		CL	1	SA	1	CA	2
CNVr1425	chr21	20326707	20473772	ENSBTAG00000038494		CL	1	SA	1	CA	2
CNVr1435	chr21	32402951	32433012	ENSBTAG00000007382	SCAPER	MO	1	MT	1	SA	1
CNVr1440	chr21	35162460	35191681	ENSBTAG00000013234		DB	2	HF	2
CNVr1440	chr21	35162460	35191681	ENSBTAG00000040134		DB	2	HF	2
CNVr1451	chr21	41747084	41791891	ENSBTAG00000017565	SCFD1	HF	2
CNVr1452	chr21	41841725	42069103	ENSBTAG00000021844	COCH	SA	1	HF	2
CNVr1452	chr21	41841725	42069103	ENSBTAG00000021845	STRN3	SA	1	HF	2
CNVr1458	chr21	47857235	47862491	ENSBTAG00000000655	MIPOL1	BK	1	CL	1
CNVr1478	chr21	55475179	55480668	ENSBTAG00000002613	MIS18BP1	SA	1	RO	1
CNVr1481	chr21	58595377	58735291	ENSBTAG00000008017	UNC79	SA	1	RO	1
CNVr1482	chr21	59276655	59291824	ENSBTAG00000031834		CH	2	JE	1	PA	1
CNVr1484	chr21	59401493	59530878	ENSBTAG00000009891	PPP4R4	SA	1	HF	1
CNVr1484	chr21	59401493	59530878	ENSBTAG00000009894	SERPINA10	SA	1	HF	1
CNVr1484	chr21	59401493	59530878	ENSBTAG00000039808	SERPINA6	SA	1	HF	1
CNVr1489	chr21	66229369	66242264	ENSBTAG00000025181	CCDC85C	BU	1	KC	1
CNVr1490	chr21	67494845	67539510	ENSBTAG00000042438	SNORD113	CC	1	SA	1	RO	1
CNVr1490	chr21	67494845	67539510	ENSBTAG00000043933	SNORD113	CC	1	SA	1	RO	1
CNVr1490	chr21	67494845	67539510	ENSBTAG00000042442	SNORD113	CC	1	SA	1	RO	1
CNVr1490	chr21	67494845	67539510	ENSBTAG00000042679	SNORD113	CC	1	SA	1	RO	1
CNVr1490	chr21	67494845	67539510	ENSBTAG00000042346	SNORD113	CC	1	SA	1	RO	1
CNVr1490	chr21	67494845	67539510	ENSBTAG00000042953	SNORD113	CC	1	SA	1	RO	1
CNVr1490	chr21	67494845	67539510	ENSBTAG00000043314	SNORD113	CC	1	SA	1	RO	1
CNVr1490	chr21	67494845	67539510	ENSBTAG00000042412	SNORD113	CC	1	SA	1	RO	1
CNVr1490	chr21	67494845	67539510	ENSBTAG00000042845	SNORD113	CC	1	SA	1	RO	1
CNVr1490	chr21	67494845	67539510	ENSBTAG00000048101	SNORD113	CC	1	SA	1	RO	1
CNVr1490	chr21	67494845	67539510	ENSBTAG00000042690	SNORD113	CC	1	SA	1	RO	1
CNVr1490	chr21	67494845	67539510	ENSBTAG00000042603	SNORD113	CC	1	SA	1	RO	1
CNVr1490	chr21	67494845	67539510	ENSBTAG00000042508	SNORD113	CC	1	SA	1	RO	1
CNVr1490	chr21	67494845	67539510	ENSBTAG00000042543	SNORD113	CC	1	SA	1	RO	1
CNVr1490	chr21	67494845	67539510	ENSBTAG00000043417	SNORD113	CC	1	SA	1	RO	1
CNVr1490	chr21	67494845	67539510	ENSBTAG00000042199	SNORD113	CC	1	SA	1	RO	1
CNVr1490	chr21	67494845	67539510	ENSBTAG00000042365	SNORD113	CC	1	SA	1	RO	1
CNVr1490	chr21	67494845	67539510	ENSBTAG00000043490	SNORD113	CC	1	SA	1	RO	1
CNVr1490	chr21	67494845	67539510	ENSBTAG00000043413	SNORD113	CC	1	SA	1	RO	1
CNVr1490	chr21	67494845	67539510	ENSBTAG00000044977	SNORD113	CC	1	SA	1	RO	1
CNVr1490	chr21	67494845	67539510	ENSBTAG00000042588	SNORD113	CC	1	SA	1	RO	1
CNVr1490	chr21	67494845	67539510	ENSBTAG00000043034	SNORD113	CC	1	SA	1	RO	1
CNVr1490	chr21	67494845	67539510	ENSBTAG00000042519	SNORD113	CC	1	SA	1	RO	1
CNVr1490	chr21	67494845	67539510	ENSBTAG00000046420	SNORD113	CC	1	SA	1	RO	1
CNVr1490	chr21	67494845	67539510	ENSBTAG00000043040	SNORD113	CC	1	SA	1	RO	1
CNVr1490	chr21	67494845	67539510	ENSBTAG00000043179	SNORD113	CC	1	SA	1	RO	1
CNVr1492	chr21	71484776	71525965	ENSBTAG00000048049		KA	1	BS	1	MT	1	RO	1
CNVr1492	chr21	71484776	71525965	ENSBTAG00000046161		KA	1	BS	1	MT	1	RO	1
CNVr1492	chr21	71484776	71525965	ENSBTAG00000045926		KA	1	BS	1	MT	1	RO	1
CNVr1492	chr21	71484776	71525965	ENSBTAG00000045836		KA	1	BS	1	MT	1	RO	1
CNVr1523	chr22	25432508	25518720	ENSBTAG00000006727		HF	7
CNVr1525	chr22	27267459	27300156	ENSBTAG00000007615	CNTN3	HF	2
CNVr1544	chr22	41703903	41709601	ENSBTAG00000014418	FHIT	MI	1	JE	1	CA	1	PA	1	HF	1
CNVr1547	chr22	42980518	43000816	ENSBTAG00000020373	C3orf67	HF	2
CNVr1554	chr22	52209421	52227611	ENSBTAG00000020077		ME	1	MN	1
CNVr1554	chr22	52209421	52227611	ENSBTAG00000020076		ME	1	MN	1
CNVr1556	chr22	52522848	52558049	ENSBTAG00000031567	SMARCC1	RO	1	HF	2
CNVr1563	chr23	333513	341153	ENSBTAG00000043990	KHDRBS2	HF	4
CNVr1564	chr23	557106	578821	ENSBTAG00000043990	KHDRBS2	CA	1	BC	1	BU	1	FL	1
CNVr1570	chr23	3098756	3108309	ENSBTAG00000008228	BEND6	HE	2	MO	1	CH	1	CC	1
CNVr1575	chr23	8306292	8391039	ENSBTAG00000019684	NUDT3	CC	1	SA	1
CNVr1575	chr23	8306292	8391039	ENSBTAG00000044261	SNORA31	CC	1	SA	1
CNVr1577	chr23	16203368	16355031	ENSBTAG00000005967	UBR2	EL	2	BU	1	RO	1	SA	1	MN	1
CNVr1579	chr23	17741276	17764779	ENSBTAG00000032680	TMEM63B	MO	1	SA	1
CNVr1579	chr23	17741276	17764779	ENSBTAG00000020012	CDC5L	MO	1	SA	1
CNVr1586	chr23	25315725	25465450	ENSBTAG00000009656		DF	1	RO	1	HL	3	BU	4	MR	1	CA	2	HE	2	MI	2	CL	1	BK	3	JE	3	TU	1	CH	2	PO	1	KC	4	MO	1	BS	2	MT	1	MN	2	LM	3	AL	1	PA	2
CNVr1586	chr23	25315725	25465450	ENSBTAG00000021077		DF	1	RO	1	HL	3	BU	4	MR	1	CA	2	HE	2	MI	2	CL	1	BK	3	JE	3	TU	1	CH	2	PO	1	KC	4	MO	1	BS	2	MT	1	MN	2	LM	3	AL	1	PA	2
CNVr1586	chr23	25315725	25465450	ENSBTAG00000038128		DF	1	RO	1	HL	3	BU	4	MR	1	CA	2	HE	2	MI	2	CL	1	BK	3	JE	3	TU	1	CH	2	PO	1	KC	4	MO	1	BS	2	MT	1	MN	2	LM	3	AL	1	PA	2
CNVr1586	chr23	25315725	25465450	ENSBTAG00000003352		DF	1	RO	1	HL	3	BU	4	MR	1	CA	2	HE	2	MI	2	CL	1	BK	3	JE	3	TU	1	CH	2	PO	1	KC	4	MO	1	BS	2	MT	1	MN	2	LM	3	AL	1	PA	2
CNVr1586	chr23	25315725	25465450	ENSBTAG00000037605		DF	1	RO	1	HL	3	BU	4	MR	1	CA	2	HE	2	MI	2	CL	1	BK	3	JE	3	TU	1	CH	2	PO	1	KC	4	MO	1	BS	2	MT	1	MN	2	LM	3	AL	1	PA	2
CNVr1586	chr23	25315725	25465450	ENSBTAG00000013919	BOLA-DRB3	DF	1	RO	1	HL	3	BU	4	MR	1	CA	2	HE	2	MI	2	CL	1	BK	3	JE	3	TU	1	CH	2	PO	1	KC	4	MO	1	BS	2	MT	1	MN	2	LM	3	AL	1	PA	2
CNVr1587	chr23	25669376	25881173	ENSBTAG00000019588	LA-DQB	MR	1	BS	3	BU	1	AR	1	HE	2	AL	1	PA	2	CA	2	HF	6	EL	1	BK	1	BC	1	JE	1	KA	1	CH	2	SA	1	LI	1	KC	2
CNVr1588	chr23	26287961	26369699	ENSBTAG00000026163		BS	2	JE	2	HE	1	FL	1	KC	1	HF	18
CNVr1590	chr23	26815135	26902904	ENSBTAG00000046920		MO	1	CC	1	SA	1
CNVr1593	chr23	27650286	27700720	ENSBTAG00000005182	BOLA-A	DB	1	HF	3
CNVr1593	chr23	27650286	27700720	ENSBTAG00000010166		DB	1	HF	3
CNVr1593	chr23	27650286	27700720	ENSBTAG00000012208		DB	1	HF	3
CNVr1594	chr23	28431174	28567640	ENSBTAG00000020116	JSP.1	DF	3	BS	2	HL	3	PA	2	BK	1	HE	3	BU	1	CA	2	HF	4	MI	1	MR	1	BC	1	JE	1	CH	1	DB	1	KC	1
CNVr1594	chr23	28431174	28567640	ENSBTAG00000002069		DF	3	BS	2	HL	3	PA	2	BK	1	HE	3	BU	1	CA	2	HF	4	MI	1	MR	1	BC	1	JE	1	CH	1	DB	1	KC	1
CNVr1594	chr23	28431174	28567640	ENSBTAG00000037421		DF	3	BS	2	HL	3	PA	2	BK	1	HE	3	BU	1	CA	2	HF	4	MI	1	MR	1	BC	1	JE	1	CH	1	DB	1	KC	1
CNVr1594	chr23	28431174	28567640	ENSBTAG00000035744	TRIM26	DF	3	BS	2	HL	3	PA	2	BK	1	HE	3	BU	1	CA	2	HF	4	MI	1	MR	1	BC	1	JE	1	CH	1	DB	1	KC	1
CNVr1595	chr23	28819118	28872228	ENSBTAG00000025398		DF	1	HL	2	MT	1	HE	2	PA	1	HF	4	BK	1	BC	1	BN	1	PO	1	SA	1	DB	1	KC	1
CNVr1596	chr23	29041704	29099453	ENSBTAG00000048019		DF	3	BK	2	JE	1	LM	1	BU	1	BN	1	CA	1	CH	2	PA	1	AR	1	HF	1
CNVr1596	chr23	29041704	29099453	ENSBTAG00000046892		DF	3	BK	2	JE	1	LM	1	BU	1	BN	1	CA	1	CH	2	PA	1	AR	1	HF	1
CNVr1596	chr23	29041704	29099453	ENSBTAG00000047829		DF	3	BK	2	JE	1	LM	1	BU	1	BN	1	CA	1	CH	2	PA	1	AR	1	HF	1
CNVr1596	chr23	29041704	29099453	ENSBTAG00000039390		DF	3	BK	2	JE	1	LM	1	BU	1	BN	1	CA	1	CH	2	PA	1	AR	1	HF	1
CNVr1597	chr23	29263908	29341669	ENSBTAG00000046777		KA	1	HL	2	BN	1	PA	1	DB	1	KC	2	HF	2
CNVr1597	chr23	29263908	29341669	ENSBTAG00000038608		KA	1	HL	2	BN	1	PA	1	DB	1	KC	2	HF	2
CNVr1597	chr23	29263908	29341669	ENSBTAG00000047086		KA	1	HL	2	BN	1	PA	1	DB	1	KC	2	HF	2
CNVr1597	chr23	29263908	29341669	ENSBTAG00000046023		KA	1	HL	2	BN	1	PA	1	DB	1	KC	2	HF	2
CNVr1597	chr23	29263908	29341669	ENSBTAG00000000228		KA	1	HL	2	BN	1	PA	1	DB	1	KC	2	HF	2
CNVr1598	chr23	29385602	29453020	ENSBTAG00000006339		MI	1	BU	1
CNVr1598	chr23	29385602	29453020	ENSBTAG00000027955		MI	1	BU	1
CNVr1598	chr23	29385602	29453020	ENSBTAG00000027279		MI	1	BU	1
CNVr1598	chr23	29385602	29453020	ENSBTAG00000031850		MI	1	BU	1
CNVr1599	chr23	29471425	29489851	ENSBTAG00000047558		LI	1	SA	1	HF	5
CNVr1600	chr23	29619090	29698840	ENSBTAG00000040187		AL	1	KC	3	MN	1
CNVr1600	chr23	29619090	29698840	ENSBTAG00000040026		AL	1	KC	3	MN	1
CNVr1600	chr23	29619090	29698840	ENSBTAG00000037577		AL	1	KC	3	MN	1
CNVr1600	chr23	29619090	29698840	ENSBTAG00000040457		AL	1	KC	3	MN	1
CNVr1600	chr23	29619090	29698840	ENSBTAG00000015175		AL	1	KC	3	MN	1
CNVr1601	chr23	29758775	29766472	ENSBTAG00000000214		HF	2
CNVr1617	chr24	54398	757597	ENSBTAG00000013809		HE	3	HL	1
CNVr1617	chr24	54398	757597	ENSBTAG00000045511		HE	3	HL	1
CNVr1617	chr24	54398	757597	ENSBTAG00000046505		HE	3	HL	1
CNVr1617	chr24	54398	757597	ENSBTAG00000001317		HE	3	HL	1
CNVr1617	chr24	54398	757597	ENSBTAG00000039099		HE	3	HL	1
CNVr1617	chr24	54398	757597	ENSBTAG00000046170		HE	3	HL	1
CNVr1617	chr24	54398	757597	ENSBTAG00000039564		HE	3	HL	1
CNVr1617	chr24	54398	757597	ENSBTAG00000005917	PARD6G	HE	3	HL	1
CNVr1617	chr24	54398	757597	ENSBTAG00000005916	ADNP2	HE	3	HL	1
CNVr1617	chr24	54398	757597	ENSBTAG00000036297	RBFA	HE	3	HL	1
CNVr1617	chr24	54398	757597	ENSBTAG00000036298		HE	3	HL	1
CNVr1617	chr24	54398	757597	ENSBTAG00000047013		HE	3	HL	1
CNVr1617	chr24	54398	757597	ENSBTAG00000046382	5S_rRNA	HE	3	HL	1
CNVr1628	chr24	10169975	10467929	ENSBTAG00000023270	CDH19	DB	1	KC	1
CNVr1653	chr24	35489668	35512539	ENSBTAG00000008403	ROCK1	SA	1	HF	1
CNVr1658	chr24	43466236	43530199	ENSBTAG00000010542	SPIRE1	HL	3	SA	1
CNVr1658	chr24	43466236	43530199	ENSBTAG00000010547	CEP76	HL	3	SA	1
CNVr1658	chr24	43466236	43530199	ENSBTAG00000010552	PSMG2	HL	3	SA	1
CNVr1664	chr24	62411069	62555589	ENSBTAG00000035224		DF	1	HL	3	PA	3	HE	2	AR	1	BU	2	CA	2	HF	4	EL	1	MR	1	BC	2	JE	1	BN	1	CH	1	SA	1	FL	1	DB	2	KC	2
CNVr1664	chr24	62411069	62555589	ENSBTAG00000040586		DF	1	HL	3	PA	3	HE	2	AR	1	BU	2	CA	2	HF	4	EL	1	MR	1	BC	2	JE	1	BN	1	CH	1	SA	1	FL	1	DB	2	KC	2
CNVr1664	chr24	62411069	62555589	ENSBTAG00000005324		DF	1	HL	3	PA	3	HE	2	AR	1	BU	2	CA	2	HF	4	EL	1	MR	1	BC	2	JE	1	BN	1	CH	1	SA	1	FL	1	DB	2	KC	2
CNVr1664	chr24	62411069	62555589	ENSBTAG00000037773	SERPINB7	DF	1	HL	3	PA	3	HE	2	AR	1	BU	2	CA	2	HF	4	EL	1	MR	1	BC	2	JE	1	BN	1	CH	1	SA	1	FL	1	DB	2	KC	2
CNVr1666	chr25	766584	785640	ENSBTAG00000019745	LMF1	BU	1	HF	1
CNVr1668	chr25	1401564	1459000	ENSBTAG00000048229		LI	1	SA	3	HF	1	BU	1
CNVr1668	chr25	1401564	1459000	ENSBTAG00000020001	MEIOB	LI	1	SA	3	HF	1	BU	1
CNVr1677	chr25	9214045	9270380	ENSBTAG00000010198	ATF7IP2	MO	1	EL	1	HL	1	SA	1	AN	1
CNVr1677	chr25	9214045	9270380	ENSBTAG00000043497	U6	MO	1	EL	1	HL	1	SA	1	AN	1
CNVr1678	chr25	9305480	9334184	ENSBTAG00000007177	EMP2	DF	2	HF	2
CNVr1679	chr25	9358007	9363138	ENSBTAG00000007177	EMP2	HE	1	DF	1	BN	1	MN	1	HF	4
CNVr1680	chr25	9615561	9664651	ENSBTAG00000020649	CIITA	BK	1	BC	1	JE	1	MN	1	LI	1	CH	1	PA	1	AR	1	DB	1	HF	8
CNVr1688	chr25	18666885	18674448	ENSBTAG00000006448	ERI2	MR	2	CL	1	BC	1	BS	2	BN	1	CH	1	FL	1	LI	1
CNVr1688	chr25	18666885	18674448	ENSBTAG00000006449		MR	2	CL	1	BC	1	BS	2	BN	1	CH	1	FL	1	LI	1
CNVr1689	chr25	19330046	19990001	ENSBTAG00000006717		BS	1	JE	1	SA	1
CNVr1689	chr25	19330046	19990001	ENSBTAG00000035915		BS	1	JE	1	SA	1
CNVr1689	chr25	19330046	19990001	ENSBTAG00000021651	UQCRC2	BS	1	JE	1	SA	1
CNVr1689	chr25	19330046	19990001	ENSBTAG00000021652	PDZD9	BS	1	JE	1	SA	1
CNVr1689	chr25	19330046	19990001	ENSBTAG00000008188	C16orf52	BS	1	JE	1	SA	1
CNVr1703	chr25	33314090	33391370	ENSBTAG00000009780	GTF2I	EL	2	AN	1	HL	1	BU	2	JE	1	CC	1	MT	1	RO	1	SA	1	HF	1
CNVr1709	chr25	41467554	41545658	ENSBTAG00000013708	SNX8	EL	1	HL	1	BU	1
CNVr1709	chr25	41467554	41545658	ENSBTAG00000002480	NUDT1	EL	1	HL	1	BU	1
CNVr1709	chr25	41467554	41545658	ENSBTAG00000002477	FTSJ2	EL	1	HL	1	BU	1
CNVr1709	chr25	41467554	41545658	ENSBTAG00000002474	MAD1L1	EL	1	HL	1	BU	1
CNVr1729	chr26	13106434	13132916	ENSBTAG00000011651	HECTD2	MT	1	MN	1
CNVr1730	chr26	15004908	15012827	ENSBTAG00000000445	PDE6C	BK	1	HF	2
CNVr1733	chr26	17163979	17186051	ENSBTAG00000039132		SA	1	RO	1
CNVr1737	chr26	18386127	18397724	ENSBTAG00000040427		EL	1	RO	1
CNVr1744	chr26	25256245	25259279	ENSBTAG00000007243	CFAP58	HF	5
CNVr1745	chr26	25719640	25757447	ENSBTAG00000010522		KA	1	HL	1	FL	1	KC	2	HF	5
CNVr1763	chr26	35874177	35883709	ENSBTAG00000017709	ATRNL1	HL	1	PO	1
CNVr1781	chr27	5781119	5973102	ENSBTAG00000048249		BK	1	SA	1
CNVr1781	chr27	5781119	5973102	ENSBTAG00000046405		BK	1	SA	1
CNVr1783	chr27	7662542	7750805	ENSBTAG00000017085	AGA	KC	2
CNVr1797	chr27	19188197	19212269	ENSBTAG00000020468	MICU3	MT	1	BU	1
CNVr1824	chr28	2468624	2869287	ENSBTAG00000036271		DF	3	CC	1	BU	2	BK	1	CA	4	DB	1	KA	1	CL	1	ME	4	JE	1	CH	2	KC	3	MO	1	BS	3	MT	2	MN	2	MA	1	PA	2	AR	2	HF	8	MI	1	LM	1
CNVr1824	chr28	2468624	2869287	ENSBTAG00000039837		DF	3	CC	1	BU	2	BK	1	CA	4	DB	1	KA	1	CL	1	ME	4	JE	1	CH	2	KC	3	MO	1	BS	3	MT	2	MN	2	MA	1	PA	2	AR	2	HF	8	MI	1	LM	1
CNVr1824	chr28	2468624	2869287	ENSBTAG00000038418		DF	3	CC	1	BU	2	BK	1	CA	4	DB	1	KA	1	CL	1	ME	4	JE	1	CH	2	KC	3	MO	1	BS	3	MT	2	MN	2	MA	1	PA	2	AR	2	HF	8	MI	1	LM	1
CNVr1824	chr28	2468624	2869287	ENSBTAG00000038166		DF	3	CC	1	BU	2	BK	1	CA	4	DB	1	KA	1	CL	1	ME	4	JE	1	CH	2	KC	3	MO	1	BS	3	MT	2	MN	2	MA	1	PA	2	AR	2	HF	8	MI	1	LM	1
CNVr1824	chr28	2468624	2869287	ENSBTAG00000004217		DF	3	CC	1	BU	2	BK	1	CA	4	DB	1	KA	1	CL	1	ME	4	JE	1	CH	2	KC	3	MO	1	BS	3	MT	2	MN	2	MA	1	PA	2	AR	2	HF	8	MI	1	LM	1
CNVr1824	chr28	2468624	2869287	ENSBTAG00000026065		DF	3	CC	1	BU	2	BK	1	CA	4	DB	1	KA	1	CL	1	ME	4	JE	1	CH	2	KC	3	MO	1	BS	3	MT	2	MN	2	MA	1	PA	2	AR	2	HF	8	MI	1	LM	1
CNVr1824	chr28	2468624	2869287	ENSBTAG00000011707	OR5AS1	DF	3	CC	1	BU	2	BK	1	CA	4	DB	1	KA	1	CL	1	ME	4	JE	1	CH	2	KC	3	MO	1	BS	3	MT	2	MN	2	MA	1	PA	2	AR	2	HF	8	MI	1	LM	1
CNVr1824	chr28	2468624	2869287	ENSBTAG00000033555		DF	3	CC	1	BU	2	BK	1	CA	4	DB	1	KA	1	CL	1	ME	4	JE	1	CH	2	KC	3	MO	1	BS	3	MT	2	MN	2	MA	1	PA	2	AR	2	HF	8	MI	1	LM	1
CNVr1824	chr28	2468624	2869287	ENSBTAG00000019352	OR5D14	DF	3	CC	1	BU	2	BK	1	CA	4	DB	1	KA	1	CL	1	ME	4	JE	1	CH	2	KC	3	MO	1	BS	3	MT	2	MN	2	MA	1	PA	2	AR	2	HF	8	MI	1	LM	1
CNVr1836	chr28	22701867	22711518	ENSBTAG00000045699	CTNNA3	EL	3	BN	2	CH	1	PA	2	PO	1	HF	6
CNVr1838	chr28	23789316	23802833	ENSBTAG00000045699	CTNNA3	BS	1	SA	1	BU	1
CNVr1839	chr28	24647799	24684296	ENSBTAG00000014029	HERC4	BS	1	AR	1	MN	1
CNVr1843	chr28	30500204	30697646	ENSBTAG00000011072		MO	1	SA	1	DB	1
CNVr1855	chr28	40827449	40834035	ENSBTAG00000019623	GRID1	MR	1	HL	1	BU	1
CNVr1861	chr29	16860	108487	ENSBTAG00000005930		SA	1	CA	1
CNVr1863	chr29	2278114	2284262	ENSBTAG00000004081	FAT3	HF	2
CNVr1864	chr29	2371184	2378383	ENSBTAG00000004081	FAT3	BN	1	ME	2	CA	1
CNVr1870	chr29	5155732	5446333	ENSBTAG00000016293	TRIM77	MO	1	BS	1	MT	2	MN	1	LM	1	AR	1	BU	1	CA	2	BC	1	HF	3	CL	1	ME	4	BK	2	BN	3	SA	2	DB	1
CNVr1870	chr29	5155732	5446333	ENSBTAG00000034940		MO	1	BS	1	MT	2	MN	1	LM	1	AR	1	BU	1	CA	2	BC	1	HF	3	CL	1	ME	4	BK	2	BN	3	SA	2	DB	1
CNVr1870	chr29	5155732	5446333	ENSBTAG00000046789		MO	1	BS	1	MT	2	MN	1	LM	1	AR	1	BU	1	CA	2	BC	1	HF	3	CL	1	ME	4	BK	2	BN	3	SA	2	DB	1
CNVr1870	chr29	5155732	5446333	ENSBTAG00000033656		MO	1	BS	1	MT	2	MN	1	LM	1	AR	1	BU	1	CA	2	BC	1	HF	3	CL	1	ME	4	BK	2	BN	3	SA	2	DB	1
CNVr1870	chr29	5155732	5446333	ENSBTAG00000046740		MO	1	BS	1	MT	2	MN	1	LM	1	AR	1	BU	1	CA	2	BC	1	HF	3	CL	1	ME	4	BK	2	BN	3	SA	2	DB	1
CNVr1870	chr29	5155732	5446333	ENSBTAG00000047929	U6	MO	1	BS	1	MT	2	MN	1	LM	1	AR	1	BU	1	CA	2	BC	1	HF	3	CL	1	ME	4	BK	2	BN	3	SA	2	DB	1
CNVr1877	chr29	9170206	9176026	ENSBTAG00000046374		DF	1	CH	1
CNVr1895	chr29	26904527	26951446	ENSBTAG00000048238		LM	1	LI	1	SA	2
CNVr1895	chr29	26904527	26951446	ENSBTAG00000048240		LM	1	LI	1	SA	2
CNVr1895	chr29	26904527	26951446	ENSBTAG00000046745		LM	1	LI	1	SA	2
CNVr1896	chr29	27293497	27434827	ENSBTAG00000046299		MO	1	BS	1	HL	2	MR	1	BU	1	CA	2	HF	9	EL	2	BK	1	BC	1	TU	1	BN	1	CH	1	FL	3	LI	1
CNVr1896	chr29	27293497	27434827	ENSBTAG00000005112		MO	1	BS	1	HL	2	MR	1	BU	1	CA	2	HF	9	EL	2	BK	1	BC	1	TU	1	BN	1	CH	1	FL	3	LI	1
CNVr1896	chr29	27293497	27434827	ENSBTAG00000047530		MO	1	BS	1	HL	2	MR	1	BU	1	CA	2	HF	9	EL	2	BK	1	BC	1	TU	1	BN	1	CH	1	FL	3	LI	1
CNVr1896	chr29	27293497	27434827	ENSBTAG00000046247		MO	1	BS	1	HL	2	MR	1	BU	1	CA	2	HF	9	EL	2	BK	1	BC	1	TU	1	BN	1	CH	1	FL	3	LI	1
CNVr1897	chr29	27476694	27536291	ENSBTAG00000040239		MI	2	ME	1	LM	2	CA	1	PA	1	FL	1
CNVr1898	chr29	27637458	27682214	ENSBTAG00000047151		EL	2	BK	1	BN	1	FL	2	CA	2
CNVr1898	chr29	27637458	27682214	ENSBTAG00000047916		EL	2	BK	1	BN	1	FL	2	CA	2
CNVr1902	chr29	37213731	37396883	ENSBTAG00000030097	bta-mir-584-7	BS	4	HL	1	PA	2	AR	2	MN	1	LM	3	AL	1	BU	4	CA	4	HE	1	EL	3	CL	1	BC	2	CC	1	MI	2	CH	3	SA	1	FL	4	DB	1	PO	1
CNVr1904	chr29	39156095	39269818	ENSBTAG00000037908		MA	1	PO	1
CNVr1904	chr29	39156095	39269818	ENSBTAG00000048202		MA	1	PO	1
CNVr1904	chr29	39156095	39269818	ENSBTAG00000046398		MA	1	PO	1
CNVr1905	chr29	42469761	42567601	ENSBTAG00000011019		SA	1	CA	1	PA	2	AR	1	HF	18	KA	1	BK	2	BC	2	TU	1	MT	1	FL	1	KC	1
CNVr1909	chr3	706336	776764	ENSBTAG00000020969	DCAF6	JE	1	HF	10
CNVr1909	chr3	706336	776764	ENSBTAG00000045995		JE	1	HF	10
CNVr1909	chr3	706336	776764	ENSBTAG00000020968	MPC2	JE	1	HF	10
CNVr1911	chr3	3134441	3176999	ENSBTAG00000010009	TMCO1	JE	1	CA	1
CNVr1911	chr3	3134441	3176999	ENSBTAG00000045167	SNORD112	JE	1	CA	1
CNVr1916	chr3	8635643	8682290	ENSBTAG00000027775		MO	1	MR	1	CH	1	JE	1	HF	12
CNVr1921	chr3	15134238	15343632	ENSBTAG00000001199	DAP3	EL	1	BK	1	HL	2	BU	3	MN	2	MO	1	CC	1	SA	3	AR	1	DB	2	RO	1
CNVr1921	chr3	15134238	15343632	ENSBTAG00000003954	ASH1L	EL	1	BK	1	HL	2	BU	3	MN	2	MO	1	CC	1	SA	3	AR	1	DB	2	RO	1
CNVr1926	chr3	20964087	20996369	ENSBTAG00000022741		AN	1	SA	1	BS	1	CH	1	MT	1	FL	1	PO	1
CNVr1927	chr3	21117863	21239099	ENSBTAG00000044226	U1	MR	1	PA	1	FL	1
CNVr1927	chr3	21117863	21239099	ENSBTAG00000047584	U1	MR	1	PA	1	FL	1
CNVr1927	chr3	21117863	21239099	ENSBTAG00000046081	U1	MR	1	PA	1	FL	1
CNVr1929	chr3	22466653	22488487	ENSBTAG00000020831	CHD1L	HE	2
CNVr1929	chr3	22466653	22488487	ENSBTAG00000043409	U6	HE	2
CNVr1938	chr3	32390609	32430992	ENSBTAG00000009888	DRAM2	SA	1	HF	1
CNVr1938	chr3	32390609	32430992	ENSBTAG00000030119		SA	1	HF	1
CNVr1940	chr3	35163645	35167167	ENSBTAG00000003752	SLC25A24	MR	1	HL	1	FL	1	DB	1
CNVr1943	chr3	40531848	40582028	ENSBTAG00000021217	COL11A1	HL	1	HF	1
CNVr1955	chr3	50446348	50509843	ENSBTAG00000020180	TMED5	SA	1	AR	1	HF	1
CNVr1955	chr3	50446348	50509843	ENSBTAG00000001393	MTF2	SA	1	AR	1	HF	1
CNVr1956	chr3	51226863	51248664	ENSBTAG00000018739	RPAP2	SA	1	BU	1
CNVr1957	chr3	52137181	52220336	ENSBTAG00000020856	HFM1	EL	2	MI	1	PA	1	TU	1	AN	1	BU	4	MR	1	SA	4	DB	1
CNVr1957	chr3	52137181	52220336	ENSBTAG00000046077	FGF12	EL	2	MI	1	PA	1	TU	1	AN	1	BU	4	MR	1	SA	4	DB	1
CNVr1960	chr3	54251564	54253993	ENSBTAG00000015060	GBP5	MR	2
CNVr1961	chr3	54256514	54261102	ENSBTAG00000015060	GBP5	DF	1	BS	1	BC	1	CH	1
CNVr1962	chr3	54369910	54968058	ENSBTAG00000038233		MR	1	BS	1	PA	4	CL	1	LM	1	BU	1	BK	2	HF	2	MI	2	HE	3	JE	1	TU	1	BN	2	MA	1	PO	1	AN	1	FL	3	LI	2
CNVr1962	chr3	54369910	54968058	ENSBTAG00000025621		MR	1	BS	1	PA	4	CL	1	LM	1	BU	1	BK	2	HF	2	MI	2	HE	3	JE	1	TU	1	BN	2	MA	1	PO	1	AN	1	FL	3	LI	2
CNVr1962	chr3	54369910	54968058	ENSBTAG00000037490		MR	1	BS	1	PA	4	CL	1	LM	1	BU	1	BK	2	HF	2	MI	2	HE	3	JE	1	TU	1	BN	2	MA	1	PO	1	AN	1	FL	3	LI	2
CNVr1962	chr3	54369910	54968058	ENSBTAG00000037634		MR	1	BS	1	PA	4	CL	1	LM	1	BU	1	BK	2	HF	2	MI	2	HE	3	JE	1	TU	1	BN	2	MA	1	PO	1	AN	1	FL	3	LI	2
CNVr1962	chr3	54369910	54968058	ENSBTAG00000014529		MR	1	BS	1	PA	4	CL	1	LM	1	BU	1	BK	2	HF	2	MI	2	HE	3	JE	1	TU	1	BN	2	MA	1	PO	1	AN	1	FL	3	LI	2
CNVr1962	chr3	54369910	54968058	ENSBTAG00000031186		MR	1	BS	1	PA	4	CL	1	LM	1	BU	1	BK	2	HF	2	MI	2	HE	3	JE	1	TU	1	BN	2	MA	1	PO	1	AN	1	FL	3	LI	2
CNVr1962	chr3	54369910	54968058	ENSBTAG00000024272		MR	1	BS	1	PA	4	CL	1	LM	1	BU	1	BK	2	HF	2	MI	2	HE	3	JE	1	TU	1	BN	2	MA	1	PO	1	AN	1	FL	3	LI	2
CNVr1962	chr3	54369910	54968058	ENSBTAG00000038625		MR	1	BS	1	PA	4	CL	1	LM	1	BU	1	BK	2	HF	2	MI	2	HE	3	JE	1	TU	1	BN	2	MA	1	PO	1	AN	1	FL	3	LI	2
CNVr1962	chr3	54369910	54968058	ENSBTAG00000002416		MR	1	BS	1	PA	4	CL	1	LM	1	BU	1	BK	2	HF	2	MI	2	HE	3	JE	1	TU	1	BN	2	MA	1	PO	1	AN	1	FL	3	LI	2
CNVr1962	chr3	54369910	54968058	ENSBTAG00000046356		MR	1	BS	1	PA	4	CL	1	LM	1	BU	1	BK	2	HF	2	MI	2	HE	3	JE	1	TU	1	BN	2	MA	1	PO	1	AN	1	FL	3	LI	2
CNVr1962	chr3	54369910	54968058	ENSBTAG00000043876	U2	MR	1	BS	1	PA	4	CL	1	LM	1	BU	1	BK	2	HF	2	MI	2	HE	3	JE	1	TU	1	BN	2	MA	1	PO	1	AN	1	FL	3	LI	2
CNVr1965	chr3	57821484	57850171	ENSBTAG00000012907	ODF2L	BU	1	DB	1
CNVr1972	chr3	67188601	67216388	ENSBTAG00000020761	USP33	EL	2	PO	1	BU	1	MN	1
CNVr1975	chr3	69197538	69292666	ENSBTAG00000005864	ASB17	SA	1	HF	1
CNVr1975	chr3	69197538	69292666	ENSBTAG00000018448	MSH4	SA	1	HF	1
CNVr1976	chr3	69811651	69814877	ENSBTAG00000001326	SLC44A5	MO	1	MR	1	HE	3	BU	1	KC	1	HF	1
CNVr1978	chr3	70830063	70854502	ENSBTAG00000000965	TNNI3K	HF	2
CNVr1994	chr3	78897195	78905736	ENSBTAG00000011097	TCTEX1D1	CC	1	MN	1
CNVr2004	chr3	94435711	94518433	ENSBTAG00000002721	ZCCHC11	BN	1	SA	1
CNVr2004	chr3	94435711	94518433	ENSBTAG00000002720	PRPF38A	BN	1	SA	1
CNVr2008	chr3	99811044	99836774	ENSBTAG00000037890		ME	2	PA	1
CNVr2012	chr3	105711958	105728888	ENSBTAG00000001629	SCMH1	BS	1	SA	2	HF	13	MN	1	MR	2	AR	1	BU	2	CA	2	DB	1	EL	3	HE	1	ME	2	JE	2	MI	2	CH	1	MT	4	RO	1
CNVr2021	chr3	119900635	119913595	ENSBTAG00000048084		BU	2
CNVr2032	chr4	5683973	5755303	ENSBTAG00000043955	C7orf72	HE	1	EL	1
CNVr2032	chr4	5683973	5755303	ENSBTAG00000005499	ZPBP	HE	1	EL	1
CNVr2039	chr4	9228866	9240638	ENSBTAG00000007442	AKAP9	MO	1	DB	1
CNVr2063	chr4	33540612	33550157	ENSBTAG00000004023	KIAA1324L	DF	2	JE	1	HF	4
CNVr2076	chr4	45054839	45072215	ENSBTAG00000003658	RELN	DF	2	KA	1	BN	1	JE	2	BK	1	HE	1	LI	2	PA	1	ME	2	KC	1	HF	1
CNVr2077	chr4	46482878	46553374	ENSBTAG00000009207	KMT2E	HL	1	SA	1
CNVr2092	chr4	60956987	61265047	ENSBTAG00000018119	AOAH	HL	1	SA	1	CA	2
CNVr2092	chr4	60956987	61265047	ENSBTAG00000009218	ANLN	HL	1	SA	1	CA	2
CNVr2092	chr4	60956987	61265047	ENSBTAG00000048186		HL	1	SA	1	CA	2
CNVr2092	chr4	60956987	61265047	ENSBTAG00000045532	bta-mir-2904-3	HL	1	SA	1	CA	2
CNVr2092	chr4	60956987	61265047	ENSBTAG00000047157	bta-mir-2887-1	HL	1	SA	1	CA	2
CNVr2092	chr4	60956987	61265047	ENSBTAG00000047663	bta-mir-2887-2	HL	1	SA	1	CA	2
CNVr2098	chr4	66387240	66443242	ENSBTAG00000000260	ZNRF2	HL	1	SA	1	MN	1
CNVr2109	chr4	74940057	74991696	ENSBTAG00000003508	CFAP69	EL	2	MO	1	HL	2	MN	1	BU	2	HF	1
CNVr2110	chr4	75028395	75104623	ENSBTAG00000032166	GTPBP10	DF	1	HL	1	BU	1	MN	1	HE	2	PA	1	KA	1	MR	2	JE	1	BN	1	MA	1	KC	3
CNVr2110	chr4	75028395	75104623	ENSBTAG00000047435		DF	1	HL	1	BU	1	MN	1	HE	2	PA	1	KA	1	MR	2	JE	1	BN	1	MA	1	KC	3
CNVr2115	chr4	80911703	80935765	ENSBTAG00000032121	SUGCT	CA	2
CNVr2116	chr4	83409962	83463128	ENSBTAG00000010300		DF	3	BK	1	HL	1	SA	3	JE	1	BN	1	CH	3	PA	2	BC	2	KC	3	HF	14
CNVr2116	chr4	83409962	83463128	ENSBTAG00000047684		DF	3	BK	1	HL	1	SA	3	JE	1	BN	1	CH	3	PA	2	BC	2	KC	3	HF	14
CNVr2116	chr4	83409962	83463128	ENSBTAG00000002859		DF	3	BK	1	HL	1	SA	3	JE	1	BN	1	CH	3	PA	2	BC	2	KC	3	HF	14
CNVr2121	chr4	85614726	85923262	ENSBTAG00000032077	KCND2	BN	3	BC	3
CNVr2123	chr4	87748713	87761236	ENSBTAG00000005110	CADPS2	LM	2	MI	1	AR	1
CNVr2135	chr4	96779190	96825993	ENSBTAG00000014543	PLXNA4	MO	1	HL	1	MN	1	CH	1	SA	1	AR	1	HF	2
CNVr2138	chr4	98249689	98282044	ENSBTAG00000014112	EXOC4	HF	2
CNVr2139	chr4	99806123	99950788	ENSBTAG00000031548		PO	1	PA	1	TU	1	SA	1	HF	4
CNVr2139	chr4	99806123	99950788	ENSBTAG00000047605		PO	1	PA	1	TU	1	SA	1	HF	4
CNVr2142	chr4	105924787	105999317	ENSBTAG00000027341		MI	1	CC	1	ME	1	PA	2	MN	2	HE	2	AL	1	LI	1	SA	1	CA	3	HF	5
CNVr2142	chr4	105924787	105999317	ENSBTAG00000015137	OR9A4	MI	1	CC	1	ME	1	PA	2	MN	2	HE	2	AL	1	LI	1	SA	1	CA	3	HF	5
CNVr2144	chr4	106055870	106142458	ENSBTAG00000020453	CLEC5A	BK	1	BC	2	JE	1	DB	1	MN	1	LI	1	CH	1	PA	3	AR	1	HL	1	HF	8
CNVr2144	chr4	106055870	106142458	ENSBTAG00000046152	MGAM	BK	1	BC	2	JE	1	DB	1	MN	1	LI	1	CH	1	PA	3	AR	1	HL	1	HF	8
CNVr2144	chr4	106055870	106142458	ENSBTAG00000024065	TAS2R38	BK	1	BC	2	JE	1	DB	1	MN	1	LI	1	CH	1	PA	3	AR	1	HL	1	HF	8
CNVr2147	chr4	106642849	106765834	ENSBTAG00000031216		AL	1	MT	1	BS	1	KC	1	HF	7
CNVr2148	chr4	107200090	107251131	ENSBTAG00000013130		CH	1	HF	7
CNVr2148	chr4	107200090	107251131	ENSBTAG00000024231		CH	1	HF	7
CNVr2148	chr4	107200090	107251131	ENSBTAG00000037918		CH	1	HF	7
CNVr2151	chr4	108134382	108171759	ENSBTAG00000039005	OR2A2	BS	1	MN	1	LM	1	AL	1	PA	1	AR	1	HF	3	MI	1	BK	2	BC	2	PO	1	CH	1
CNVr2151	chr4	108134382	108171759	ENSBTAG00000046910		BS	1	MN	1	LM	1	AL	1	PA	1	AR	1	HF	3	MI	1	BK	2	BC	2	PO	1	CH	1
CNVr2159	chr4	112422989	112426902	ENSBTAG00000027832		DF	1	BN	1	MI	1
CNVr2160	chr4	113657341	113757613	ENSBTAG00000014402	GIMAP8	EL	2	DF	2	ME	1	PA	2	BU	3	DB	1	KC	3	HF	11
CNVr2160	chr4	113657341	113757613	ENSBTAG00000009850		EL	2	DF	2	ME	1	PA	2	BU	3	DB	1	KC	3	HF	11
CNVr2165	chr5	322834	339570	ENSBTAG00000027770		SA	1	AR	1
CNVr2166	chr5	1444949	1506039	ENSBTAG00000012828	TBC1D15	SA	1	RO	1
CNVr2176	chr5	9407030	9509707	ENSBTAG00000014609	PPP1R12A	HL	1	SA	1
CNVr2192	chr5	24884876	24905693	ENSBTAG00000017729	NR2C1	BU	1	MN	1
CNVr2197	chr5	31896234	31918396	ENSBTAG00000014748		BK	1	ME	2	MN	2	CC	1	MT	1	CA	1
CNVr2199	chr5	33199577	33211425	ENSBTAG00000011838	PCED1B	SA	1	AR	1
CNVr2207	chr5	40176288	40217046	ENSBTAG00000020679	CNTN1	SA	2
CNVr2209	chr5	41112548	41276695	ENSBTAG00000043962	SLC2A13	KA	1	PO	1
CNVr2215	chr5	42126480	42154122	ENSBTAG00000004832	KIF21A	EL	1	HF	1
CNVr2219	chr5	45391371	45395358	ENSBTAG00000008967	RAP1B	BU	3
CNVr2220	chr5	45645909	45655508	ENSBTAG00000019738	MDM1	HE	1	TU	1
CNVr2229	chr5	58021130	58184342	ENSBTAG00000047733		DF	1	BS	1	HL	1	JE	1	CC	1	HE	1	MR	2	FL	1	DB	1	HF	12
CNVr2229	chr5	58021130	58184342	ENSBTAG00000021122		DF	1	BS	1	HL	1	JE	1	CC	1	HE	1	MR	2	FL	1	DB	1	HF	12
CNVr2229	chr5	58021130	58184342	ENSBTAG00000037758		DF	1	BS	1	HL	1	JE	1	CC	1	HE	1	MR	2	FL	1	DB	1	HF	12
CNVr2229	chr5	58021130	58184342	ENSBTAG00000047931		DF	1	BS	1	HL	1	JE	1	CC	1	HE	1	MR	2	FL	1	DB	1	HF	12
CNVr2232	chr5	58817548	58864045	ENSBTAG00000006313	OR6C76	PO	1	SA	1
CNVr2233	chr5	58966295	59268092	ENSBTAG00000046645		DF	3	CC	1	HL	1	PA	4	MR	2	CA	3	DB	1	KA	1	BK	3	ME	4	JE	1	BN	3	AN	1	MA	1	PO	1	KC	5	BS	3	MT	1	CL	1	MN	1	LM	1	AL	2
CNVr2233	chr5	58966295	59268092	ENSBTAG00000048233		DF	3	CC	1	HL	1	PA	4	MR	2	CA	3	DB	1	KA	1	BK	3	ME	4	JE	1	BN	3	AN	1	MA	1	PO	1	KC	5	BS	3	MT	1	CL	1	MN	1	LM	1	AL	2
CNVr2233	chr5	58966295	59268092	ENSBTAG00000046994		DF	3	CC	1	HL	1	PA	4	MR	2	CA	3	DB	1	KA	1	BK	3	ME	4	JE	1	BN	3	AN	1	MA	1	PO	1	KC	5	BS	3	MT	1	CL	1	MN	1	LM	1	AL	2
CNVr2233	chr5	58966295	59268092	ENSBTAG00000024691	OR6C1	DF	3	CC	1	HL	1	PA	4	MR	2	CA	3	DB	1	KA	1	BK	3	ME	4	JE	1	BN	3	AN	1	MA	1	PO	1	KC	5	BS	3	MT	1	CL	1	MN	1	LM	1	AL	2
CNVr2233	chr5	58966295	59268092	ENSBTAG00000047109		DF	3	CC	1	HL	1	PA	4	MR	2	CA	3	DB	1	KA	1	BK	3	ME	4	JE	1	BN	3	AN	1	MA	1	PO	1	KC	5	BS	3	MT	1	CL	1	MN	1	LM	1	AL	2
CNVr2233	chr5	58966295	59268092	ENSBTAG00000046016		DF	3	CC	1	HL	1	PA	4	MR	2	CA	3	DB	1	KA	1	BK	3	ME	4	JE	1	BN	3	AN	1	MA	1	PO	1	KC	5	BS	3	MT	1	CL	1	MN	1	LM	1	AL	2
CNVr2233	chr5	58966295	59268092	ENSBTAG00000045816		DF	3	CC	1	HL	1	PA	4	MR	2	CA	3	DB	1	KA	1	BK	3	ME	4	JE	1	BN	3	AN	1	MA	1	PO	1	KC	5	BS	3	MT	1	CL	1	MN	1	LM	1	AL	2
CNVr2234	chr5	59844248	59884984	ENSBTAG00000045722		MR	2	HF	1
CNVr2234	chr5	59844248	59884984	ENSBTAG00000047886		MR	2	HF	1
CNVr2235	chr5	65024099	65030645	ENSBTAG00000004145	ANO4	BC	1	CH	2
CNVr2242	chr5	74939227	75060837	ENSBTAG00000038652		AL	1	CH	1	PA	2	CA	1
CNVr2242	chr5	74939227	75060837	ENSBTAG00000040244		AL	1	CH	1	PA	2	CA	1
CNVr2242	chr5	74939227	75060837	ENSBTAG00000012192		AL	1	CH	1	PA	2	CA	1
CNVr2242	chr5	74939227	75060837	ENSBTAG00000000667		AL	1	CH	1	PA	2	CA	1
CNVr2262	chr5	99096608	99155381	ENSBTAG00000023258		CA	1	RO	1	HF	1
CNVr2262	chr5	99096608	99155381	ENSBTAG00000030468		CA	1	RO	1	HF	1
CNVr2263	chr5	99763391	99797625	ENSBTAG00000014154		CH	1	BU	1
CNVr2267	chr5	102438090	102541865	ENSBTAG00000039380		KA	1	BK	1	MT	2	BU	1	ME	1
CNVr2269	chr5	103122325	103456921	ENSBTAG00000039470		BU	2	BK	3	HE	1	KA	1	CL	1	BC	1	JE	1	TU	1	BN	2	KC	1	MO	1	BS	2	MT	4	MN	1	LM	2	AL	1	PA	1	CA	3	ME	3	HF	16	MR	2	LI	3
CNVr2269	chr5	103122325	103456921	ENSBTAG00000039256		BU	2	BK	3	HE	1	KA	1	CL	1	BC	1	JE	1	TU	1	BN	2	KC	1	MO	1	BS	2	MT	4	MN	1	LM	2	AL	1	PA	1	CA	3	ME	3	HF	16	MR	2	LI	3
CNVr2269	chr5	103122325	103456921	ENSBTAG00000026531		BU	2	BK	3	HE	1	KA	1	CL	1	BC	1	JE	1	TU	1	BN	2	KC	1	MO	1	BS	2	MT	4	MN	1	LM	2	AL	1	PA	1	CA	3	ME	3	HF	16	MR	2	LI	3
CNVr2269	chr5	103122325	103456921	ENSBTAG00000047936		BU	2	BK	3	HE	1	KA	1	CL	1	BC	1	JE	1	TU	1	BN	2	KC	1	MO	1	BS	2	MT	4	MN	1	LM	2	AL	1	PA	1	CA	3	ME	3	HF	16	MR	2	LI	3
CNVr2270	chr5	103678422	103722388	ENSBTAG00000037743		LM	1	LI	1
CNVr2271	chr5	104667166	104670780	ENSBTAG00000012265	VWF	HF	4
CNVr2273	chr5	110679472	110731962	ENSBTAG00000009887	DDX17	EL	1	MT	1	JE	1	DB	1	RO	1
CNVr2273	chr5	110679472	110731962	ENSBTAG00000005936	DMC1	EL	1	MT	1	JE	1	DB	1	RO	1
CNVr2275	chr5	115030209	115061022	ENSBTAG00000045746		BU	2	HE	2	LI	1	PA	2	CH	1	HF	1
CNVr2277	chr5	117688762	117712518	ENSBTAG00000007102	GTSE1	HF	3
CNVr2277	chr5	117688762	117712518	ENSBTAG00000008066	PKDREJ	HF	3
CNVr2281	chr6	31280	42964	ENSBTAG00000040324		MO	1	EL	1
CNVr2315	chr6	20186794	20230228	ENSBTAG00000004227	TBCK	MO	1	HL	1
CNVr2324	chr6	31740018	31756307	ENSBTAG00000017061	SMARCAD1	HL	1	ME	1
CNVr2373	chr6	70595517	70635824	ENSBTAG00000020653	FIP1L1	EL	1	RO	1
CNVr2375	chr6	71623645	72128229	ENSBTAG00000002699	KIT	BN	1	EL	3	BC	2
CNVr2398	chr6	82552852	82627618	ENSBTAG00000009438	EPHA5	CC	1	HF	2
CNVr2402	chr6	85017112	85093387	ENSBTAG00000000962	STAP1	CA	2
CNVr2402	chr6	85017112	85093387	ENSBTAG00000006837	UBA6	CA	2
CNVr2403	chr6	86121193	86154933	ENSBTAG00000040337		EL	1	BS	2	BC	1	SA	1	BK	1	HE	3	BU	1	FL	1	HF	21
CNVr2426	chr6	106543129	106927782	ENSBTAG00000005711		RO	1	HF	1
CNVr2426	chr6	106543129	106927782	ENSBTAG00000004797	TRMT44	RO	1	HF	1
CNVr2426	chr6	106543129	106927782	ENSBTAG00000014803	CPZ	RO	1	HF	1
CNVr2426	chr6	106543129	106927782	ENSBTAG00000031197	HMX1	RO	1	HF	1
CNVr2439	chr7	10880	286246	ENSBTAG00000037602		BS	1	JE	1
CNVr2439	chr7	10880	286246	ENSBTAG00000040610		BS	1	JE	1
CNVr2439	chr7	10880	286246	ENSBTAG00000044271	U6	BS	1	JE	1
CNVr2444	chr7	1248157	1422115	ENSBTAG00000015611	TBC1D9B	BK	1	JE	1	DB	1
CNVr2444	chr7	1248157	1422115	ENSBTAG00000015602	C5orf45	BK	1	JE	1	DB	1
CNVr2444	chr7	1248157	1422115	ENSBTAG00000015591	SQSTM1	BK	1	JE	1	DB	1
CNVr2444	chr7	1248157	1422115	ENSBTAG00000009738	MGAT4B	BK	1	JE	1	DB	1
CNVr2444	chr7	1248157	1422115	ENSBTAG00000009737	LTC4S	BK	1	JE	1	DB	1
CNVr2451	chr7	6466575	8183573	ENSBTAG00000033222	CALR3	MO	1	CC	1	HL	2	AR	1	AN	1	MN	2	MR	2	LI	1	BU	5	CA	2	DB	1	HF	30	EL	3	BK	1	ME	1	JE	2	MI	1	CH	2	SA	5	RO	1
CNVr2451	chr7	6466575	8183573	ENSBTAG00000009990	EPS15L1	MO	1	CC	1	HL	2	AR	1	AN	1	MN	2	MR	2	LI	1	BU	5	CA	2	DB	1	HF	30	EL	3	BK	1	ME	1	JE	2	MI	1	CH	2	SA	5	RO	1
CNVr2451	chr7	6466575	8183573	ENSBTAG00000047589		MO	1	CC	1	HL	2	AR	1	AN	1	MN	2	MR	2	LI	1	BU	5	CA	2	DB	1	HF	30	EL	3	BK	1	ME	1	JE	2	MI	1	CH	2	SA	5	RO	1
CNVr2451	chr7	6466575	8183573	ENSBTAG00000013329	AP1M1	MO	1	CC	1	HL	2	AR	1	AN	1	MN	2	MR	2	LI	1	BU	5	CA	2	DB	1	HF	30	EL	3	BK	1	ME	1	JE	2	MI	1	CH	2	SA	5	RO	1
CNVr2451	chr7	6466575	8183573	ENSBTAG00000046846		MO	1	CC	1	HL	2	AR	1	AN	1	MN	2	MR	2	LI	1	BU	5	CA	2	DB	1	HF	30	EL	3	BK	1	ME	1	JE	2	MI	1	CH	2	SA	5	RO	1
CNVr2451	chr7	6466575	8183573	ENSBTAG00000016179	CIB3	MO	1	CC	1	HL	2	AR	1	AN	1	MN	2	MR	2	LI	1	BU	5	CA	2	DB	1	HF	30	EL	3	BK	1	ME	1	JE	2	MI	1	CH	2	SA	5	RO	1
CNVr2451	chr7	6466575	8183573	ENSBTAG00000038154	HSH2D	MO	1	CC	1	HL	2	AR	1	AN	1	MN	2	MR	2	LI	1	BU	5	CA	2	DB	1	HF	30	EL	3	BK	1	ME	1	JE	2	MI	1	CH	2	SA	5	RO	1
CNVr2451	chr7	6466575	8183573	ENSBTAG00000038696	RAB8A	MO	1	CC	1	HL	2	AR	1	AN	1	MN	2	MR	2	LI	1	BU	5	CA	2	DB	1	HF	30	EL	3	BK	1	ME	1	JE	2	MI	1	CH	2	SA	5	RO	1
CNVr2451	chr7	6466575	8183573	ENSBTAG00000004553	TPM4	MO	1	CC	1	HL	2	AR	1	AN	1	MN	2	MR	2	LI	1	BU	5	CA	2	DB	1	HF	30	EL	3	BK	1	ME	1	JE	2	MI	1	CH	2	SA	5	RO	1
CNVr2451	chr7	6466575	8183573	ENSBTAG00000047796		MO	1	CC	1	HL	2	AR	1	AN	1	MN	2	MR	2	LI	1	BU	5	CA	2	DB	1	HF	30	EL	3	BK	1	ME	1	JE	2	MI	1	CH	2	SA	5	RO	1
CNVr2451	chr7	6466575	8183573	ENSBTAG00000033092		MO	1	CC	1	HL	2	AR	1	AN	1	MN	2	MR	2	LI	1	BU	5	CA	2	DB	1	HF	30	EL	3	BK	1	ME	1	JE	2	MI	1	CH	2	SA	5	RO	1
CNVr2451	chr7	6466575	8183573	ENSBTAG00000009069		MO	1	CC	1	HL	2	AR	1	AN	1	MN	2	MR	2	LI	1	BU	5	CA	2	DB	1	HF	30	EL	3	BK	1	ME	1	JE	2	MI	1	CH	2	SA	5	RO	1
CNVr2451	chr7	6466575	8183573	ENSBTAG00000033146		MO	1	CC	1	HL	2	AR	1	AN	1	MN	2	MR	2	LI	1	BU	5	CA	2	DB	1	HF	30	EL	3	BK	1	ME	1	JE	2	MI	1	CH	2	SA	5	RO	1
CNVr2451	chr7	6466575	8183573	ENSBTAG00000018736		MO	1	CC	1	HL	2	AR	1	AN	1	MN	2	MR	2	LI	1	BU	5	CA	2	DB	1	HF	30	EL	3	BK	1	ME	1	JE	2	MI	1	CH	2	SA	5	RO	1
CNVr2451	chr7	6466575	8183573	ENSBTAG00000045972		MO	1	CC	1	HL	2	AR	1	AN	1	MN	2	MR	2	LI	1	BU	5	CA	2	DB	1	HF	30	EL	3	BK	1	ME	1	JE	2	MI	1	CH	2	SA	5	RO	1
CNVr2451	chr7	6466575	8183573	ENSBTAG00000047215		MO	1	CC	1	HL	2	AR	1	AN	1	MN	2	MR	2	LI	1	BU	5	CA	2	DB	1	HF	30	EL	3	BK	1	ME	1	JE	2	MI	1	CH	2	SA	5	RO	1
CNVr2451	chr7	6466575	8183573	ENSBTAG00000039921		MO	1	CC	1	HL	2	AR	1	AN	1	MN	2	MR	2	LI	1	BU	5	CA	2	DB	1	HF	30	EL	3	BK	1	ME	1	JE	2	MI	1	CH	2	SA	5	RO	1
CNVr2451	chr7	6466575	8183573	ENSBTAG00000039983		MO	1	CC	1	HL	2	AR	1	AN	1	MN	2	MR	2	LI	1	BU	5	CA	2	DB	1	HF	30	EL	3	BK	1	ME	1	JE	2	MI	1	CH	2	SA	5	RO	1
CNVr2451	chr7	6466575	8183573	ENSBTAG00000042477	U6atac	MO	1	CC	1	HL	2	AR	1	AN	1	MN	2	MR	2	LI	1	BU	5	CA	2	DB	1	HF	30	EL	3	BK	1	ME	1	JE	2	MI	1	CH	2	SA	5	RO	1
CNVr2452	chr7	9233673	11332696	ENSBTAG00000045638		DF	2	BS	2	MR	2	PA	2	BK	2	MA	1	AL	1	BU	1	CA	3	BC	2	HF	35	HE	1	ME	4	JE	3	LI	3	SA	3	FL	1	DB	1	KC	4
CNVr2452	chr7	9233673	11332696	ENSBTAG00000046423		DF	2	BS	2	MR	2	PA	2	BK	2	MA	1	AL	1	BU	1	CA	3	BC	2	HF	35	HE	1	ME	4	JE	3	LI	3	SA	3	FL	1	DB	1	KC	4
CNVr2452	chr7	9233673	11332696	ENSBTAG00000024397		DF	2	BS	2	MR	2	PA	2	BK	2	MA	1	AL	1	BU	1	CA	3	BC	2	HF	35	HE	1	ME	4	JE	3	LI	3	SA	3	FL	1	DB	1	KC	4
CNVr2452	chr7	9233673	11332696	ENSBTAG00000039877		DF	2	BS	2	MR	2	PA	2	BK	2	MA	1	AL	1	BU	1	CA	3	BC	2	HF	35	HE	1	ME	4	JE	3	LI	3	SA	3	FL	1	DB	1	KC	4
CNVr2452	chr7	9233673	11332696	ENSBTAG00000048066		DF	2	BS	2	MR	2	PA	2	BK	2	MA	1	AL	1	BU	1	CA	3	BC	2	HF	35	HE	1	ME	4	JE	3	LI	3	SA	3	FL	1	DB	1	KC	4
CNVr2452	chr7	9233673	11332696	ENSBTAG00000048193		DF	2	BS	2	MR	2	PA	2	BK	2	MA	1	AL	1	BU	1	CA	3	BC	2	HF	35	HE	1	ME	4	JE	3	LI	3	SA	3	FL	1	DB	1	KC	4
CNVr2452	chr7	9233673	11332696	ENSBTAG00000046958		DF	2	BS	2	MR	2	PA	2	BK	2	MA	1	AL	1	BU	1	CA	3	BC	2	HF	35	HE	1	ME	4	JE	3	LI	3	SA	3	FL	1	DB	1	KC	4
CNVr2452	chr7	9233673	11332696	ENSBTAG00000034917		DF	2	BS	2	MR	2	PA	2	BK	2	MA	1	AL	1	BU	1	CA	3	BC	2	HF	35	HE	1	ME	4	JE	3	LI	3	SA	3	FL	1	DB	1	KC	4
CNVr2452	chr7	9233673	11332696	ENSBTAG00000046397		DF	2	BS	2	MR	2	PA	2	BK	2	MA	1	AL	1	BU	1	CA	3	BC	2	HF	35	HE	1	ME	4	JE	3	LI	3	SA	3	FL	1	DB	1	KC	4
CNVr2452	chr7	9233673	11332696	ENSBTAG00000045927		DF	2	BS	2	MR	2	PA	2	BK	2	MA	1	AL	1	BU	1	CA	3	BC	2	HF	35	HE	1	ME	4	JE	3	LI	3	SA	3	FL	1	DB	1	KC	4
CNVr2452	chr7	9233673	11332696	ENSBTAG00000047576		DF	2	BS	2	MR	2	PA	2	BK	2	MA	1	AL	1	BU	1	CA	3	BC	2	HF	35	HE	1	ME	4	JE	3	LI	3	SA	3	FL	1	DB	1	KC	4
CNVr2452	chr7	9233673	11332696	ENSBTAG00000039533		DF	2	BS	2	MR	2	PA	2	BK	2	MA	1	AL	1	BU	1	CA	3	BC	2	HF	35	HE	1	ME	4	JE	3	LI	3	SA	3	FL	1	DB	1	KC	4
CNVr2452	chr7	9233673	11332696	ENSBTAG00000027699		DF	2	BS	2	MR	2	PA	2	BK	2	MA	1	AL	1	BU	1	CA	3	BC	2	HF	35	HE	1	ME	4	JE	3	LI	3	SA	3	FL	1	DB	1	KC	4
CNVr2452	chr7	9233673	11332696	ENSBTAG00000036175		DF	2	BS	2	MR	2	PA	2	BK	2	MA	1	AL	1	BU	1	CA	3	BC	2	HF	35	HE	1	ME	4	JE	3	LI	3	SA	3	FL	1	DB	1	KC	4
CNVr2452	chr7	9233673	11332696	ENSBTAG00000047888		DF	2	BS	2	MR	2	PA	2	BK	2	MA	1	AL	1	BU	1	CA	3	BC	2	HF	35	HE	1	ME	4	JE	3	LI	3	SA	3	FL	1	DB	1	KC	4
CNVr2452	chr7	9233673	11332696	ENSBTAG00000047429		DF	2	BS	2	MR	2	PA	2	BK	2	MA	1	AL	1	BU	1	CA	3	BC	2	HF	35	HE	1	ME	4	JE	3	LI	3	SA	3	FL	1	DB	1	KC	4
CNVr2452	chr7	9233673	11332696	ENSBTAG00000034909		DF	2	BS	2	MR	2	PA	2	BK	2	MA	1	AL	1	BU	1	CA	3	BC	2	HF	35	HE	1	ME	4	JE	3	LI	3	SA	3	FL	1	DB	1	KC	4
CNVr2452	chr7	9233673	11332696	ENSBTAG00000048056		DF	2	BS	2	MR	2	PA	2	BK	2	MA	1	AL	1	BU	1	CA	3	BC	2	HF	35	HE	1	ME	4	JE	3	LI	3	SA	3	FL	1	DB	1	KC	4
CNVr2452	chr7	9233673	11332696	ENSBTAG00000036331		DF	2	BS	2	MR	2	PA	2	BK	2	MA	1	AL	1	BU	1	CA	3	BC	2	HF	35	HE	1	ME	4	JE	3	LI	3	SA	3	FL	1	DB	1	KC	4
CNVr2452	chr7	9233673	11332696	ENSBTAG00000048015		DF	2	BS	2	MR	2	PA	2	BK	2	MA	1	AL	1	BU	1	CA	3	BC	2	HF	35	HE	1	ME	4	JE	3	LI	3	SA	3	FL	1	DB	1	KC	4
CNVr2452	chr7	9233673	11332696	ENSBTAG00000038533		DF	2	BS	2	MR	2	PA	2	BK	2	MA	1	AL	1	BU	1	CA	3	BC	2	HF	35	HE	1	ME	4	JE	3	LI	3	SA	3	FL	1	DB	1	KC	4
CNVr2452	chr7	9233673	11332696	ENSBTAG00000046297		DF	2	BS	2	MR	2	PA	2	BK	2	MA	1	AL	1	BU	1	CA	3	BC	2	HF	35	HE	1	ME	4	JE	3	LI	3	SA	3	FL	1	DB	1	KC	4
CNVr2452	chr7	9233673	11332696	ENSBTAG00000046945		DF	2	BS	2	MR	2	PA	2	BK	2	MA	1	AL	1	BU	1	CA	3	BC	2	HF	35	HE	1	ME	4	JE	3	LI	3	SA	3	FL	1	DB	1	KC	4
CNVr2452	chr7	9233673	11332696	ENSBTAG00000048208		DF	2	BS	2	MR	2	PA	2	BK	2	MA	1	AL	1	BU	1	CA	3	BC	2	HF	35	HE	1	ME	4	JE	3	LI	3	SA	3	FL	1	DB	1	KC	4
CNVr2452	chr7	9233673	11332696	ENSBTAG00000022663		DF	2	BS	2	MR	2	PA	2	BK	2	MA	1	AL	1	BU	1	CA	3	BC	2	HF	35	HE	1	ME	4	JE	3	LI	3	SA	3	FL	1	DB	1	KC	4
CNVr2452	chr7	9233673	11332696	ENSBTAG00000047539		DF	2	BS	2	MR	2	PA	2	BK	2	MA	1	AL	1	BU	1	CA	3	BC	2	HF	35	HE	1	ME	4	JE	3	LI	3	SA	3	FL	1	DB	1	KC	4
CNVr2452	chr7	9233673	11332696	ENSBTAG00000046233		DF	2	BS	2	MR	2	PA	2	BK	2	MA	1	AL	1	BU	1	CA	3	BC	2	HF	35	HE	1	ME	4	JE	3	LI	3	SA	3	FL	1	DB	1	KC	4
CNVr2452	chr7	9233673	11332696	ENSBTAG00000048072		DF	2	BS	2	MR	2	PA	2	BK	2	MA	1	AL	1	BU	1	CA	3	BC	2	HF	35	HE	1	ME	4	JE	3	LI	3	SA	3	FL	1	DB	1	KC	4
CNVr2452	chr7	9233673	11332696	ENSBTAG00000047817		DF	2	BS	2	MR	2	PA	2	BK	2	MA	1	AL	1	BU	1	CA	3	BC	2	HF	35	HE	1	ME	4	JE	3	LI	3	SA	3	FL	1	DB	1	KC	4
CNVr2452	chr7	9233673	11332696	ENSBTAG00000046513		DF	2	BS	2	MR	2	PA	2	BK	2	MA	1	AL	1	BU	1	CA	3	BC	2	HF	35	HE	1	ME	4	JE	3	LI	3	SA	3	FL	1	DB	1	KC	4
CNVr2452	chr7	9233673	11332696	ENSBTAG00000047244		DF	2	BS	2	MR	2	PA	2	BK	2	MA	1	AL	1	BU	1	CA	3	BC	2	HF	35	HE	1	ME	4	JE	3	LI	3	SA	3	FL	1	DB	1	KC	4
CNVr2452	chr7	9233673	11332696	ENSBTAG00000047696		DF	2	BS	2	MR	2	PA	2	BK	2	MA	1	AL	1	BU	1	CA	3	BC	2	HF	35	HE	1	ME	4	JE	3	LI	3	SA	3	FL	1	DB	1	KC	4
CNVr2452	chr7	9233673	11332696	ENSBTAG00000035241		DF	2	BS	2	MR	2	PA	2	BK	2	MA	1	AL	1	BU	1	CA	3	BC	2	HF	35	HE	1	ME	4	JE	3	LI	3	SA	3	FL	1	DB	1	KC	4
CNVr2452	chr7	9233673	11332696	ENSBTAG00000045561		DF	2	BS	2	MR	2	PA	2	BK	2	MA	1	AL	1	BU	1	CA	3	BC	2	HF	35	HE	1	ME	4	JE	3	LI	3	SA	3	FL	1	DB	1	KC	4
CNVr2452	chr7	9233673	11332696	ENSBTAG00000046163		DF	2	BS	2	MR	2	PA	2	BK	2	MA	1	AL	1	BU	1	CA	3	BC	2	HF	35	HE	1	ME	4	JE	3	LI	3	SA	3	FL	1	DB	1	KC	4
CNVr2452	chr7	9233673	11332696	ENSBTAG00000046798		DF	2	BS	2	MR	2	PA	2	BK	2	MA	1	AL	1	BU	1	CA	3	BC	2	HF	35	HE	1	ME	4	JE	3	LI	3	SA	3	FL	1	DB	1	KC	4
CNVr2452	chr7	9233673	11332696	ENSBTAG00000046706	U6	DF	2	BS	2	MR	2	PA	2	BK	2	MA	1	AL	1	BU	1	CA	3	BC	2	HF	35	HE	1	ME	4	JE	3	LI	3	SA	3	FL	1	DB	1	KC	4
CNVr2456	chr7	14564132	14680051	ENSBTAG00000038714		JE	1	MN	1
CNVr2456	chr7	14564132	14680051	ENSBTAG00000039130		JE	1	MN	1
CNVr2456	chr7	14564132	14680051	ENSBTAG00000023623		JE	1	MN	1
CNVr2456	chr7	14564132	14680051	ENSBTAG00000022640		JE	1	MN	1
CNVr2456	chr7	14564132	14680051	ENSBTAG00000045297	5S_rRNA	JE	1	MN	1
CNVr2458	chr7	15083922	15283568	ENSBTAG00000047799		DF	1	HL	1	SA	1	AR	1	MN	1	MA	1	AL	1	BU	4	CA	1	BC	1	HF	8	KA	1	HE	1	LM	1	JE	2	BN	1	CH	2	MT	1	LI	1
CNVr2458	chr7	15083922	15283568	ENSBTAG00000047414		DF	1	HL	1	SA	1	AR	1	MN	1	MA	1	AL	1	BU	4	CA	1	BC	1	HF	8	KA	1	HE	1	LM	1	JE	2	BN	1	CH	2	MT	1	LI	1
CNVr2458	chr7	15083922	15283568	ENSBTAG00000046564		DF	1	HL	1	SA	1	AR	1	MN	1	MA	1	AL	1	BU	4	CA	1	BC	1	HF	8	KA	1	HE	1	LM	1	JE	2	BN	1	CH	2	MT	1	LI	1
CNVr2458	chr7	15083922	15283568	ENSBTAG00000046249		DF	1	HL	1	SA	1	AR	1	MN	1	MA	1	AL	1	BU	4	CA	1	BC	1	HF	8	KA	1	HE	1	LM	1	JE	2	BN	1	CH	2	MT	1	LI	1
CNVr2458	chr7	15083922	15283568	ENSBTAG00000046139		DF	1	HL	1	SA	1	AR	1	MN	1	MA	1	AL	1	BU	4	CA	1	BC	1	HF	8	KA	1	HE	1	LM	1	JE	2	BN	1	CH	2	MT	1	LI	1
CNVr2467	chr7	23690724	23704360	ENSBTAG00000001570	CSF2	HF	2	PA	1	MN	1
CNVr2468	chr7	24134819	24178196	ENSBTAG00000000682		EL	1	SA	1
CNVr2478	chr7	32344413	32378644	ENSBTAG00000025358	SNX2	SA	1	MN	1
CNVr2479	chr7	33252784	33296499	ENSBTAG00000044364	5S_rRNA	SA	1	HF	1
CNVr2488	chr7	39035708	39070196	ENSBTAG00000019071	COMMD10	BS	1	BU	1
CNVr2495	chr7	41582892	41588354	ENSBTAG00000039706		BK	2
CNVr2497	chr7	42745346	42788788	ENSBTAG00000046318		EL	1	BN	1	HL	1	HE	1	MA	1	CH	1	MT	1	CA	1	KA	1	DF	1	HF	36
CNVr2497	chr7	42745346	42788788	ENSBTAG00000007557	OR2AK2	EL	1	BN	1	HL	1	HE	1	MA	1	CH	1	MT	1	CA	1	KA	1	DF	1	HF	36
CNVr2498	chr7	42945525	43334237	ENSBTAG00000046042		EL	1	BK	2	BS	2	SA	1	AR	1	RO	1	HF	9
CNVr2498	chr7	42945525	43334237	ENSBTAG00000040033	OR2AJ1	EL	1	BK	2	BS	2	SA	1	AR	1	RO	1	HF	9
CNVr2498	chr7	42945525	43334237	ENSBTAG00000030722	OR2M4	EL	1	BK	2	BS	2	SA	1	AR	1	RO	1	HF	9
CNVr2498	chr7	42945525	43334237	ENSBTAG00000019925		EL	1	BK	2	BS	2	SA	1	AR	1	RO	1	HF	9
CNVr2498	chr7	42945525	43334237	ENSBTAG00000046787	OR14C36	EL	1	BK	2	BS	2	SA	1	AR	1	RO	1	HF	9
CNVr2498	chr7	42945525	43334237	ENSBTAG00000030725		EL	1	BK	2	BS	2	SA	1	AR	1	RO	1	HF	9
CNVr2498	chr7	42945525	43334237	ENSBTAG00000047180		EL	1	BK	2	BS	2	SA	1	AR	1	RO	1	HF	9
CNVr2498	chr7	42945525	43334237	ENSBTAG00000022690		EL	1	BK	2	BS	2	SA	1	AR	1	RO	1	HF	9
CNVr2498	chr7	42945525	43334237	ENSBTAG00000013691	OR2L13	EL	1	BK	2	BS	2	SA	1	AR	1	RO	1	HF	9
CNVr2498	chr7	42945525	43334237	ENSBTAG00000048025		EL	1	BK	2	BS	2	SA	1	AR	1	RO	1	HF	9
CNVr2498	chr7	42945525	43334237	ENSBTAG00000009497		EL	1	BK	2	BS	2	SA	1	AR	1	RO	1	HF	9
CNVr2498	chr7	42945525	43334237	ENSBTAG00000038564		EL	1	BK	2	BS	2	SA	1	AR	1	RO	1	HF	9
CNVr2507	chr7	46080925	46271505	ENSBTAG00000009482	AFF4	BK	1	MT	1	SA	1	HF	1
CNVr2507	chr7	46080925	46271505	ENSBTAG00000030616	ZCCHC10	BK	1	MT	1	SA	1	HF	1
CNVr2507	chr7	46080925	46271505	ENSBTAG00000015683	HSPA4	BK	1	MT	1	SA	1	HF	1
CNVr2507	chr7	46080925	46271505	ENSBTAG00000021261		BK	1	MT	1	SA	1	HF	1
CNVr2507	chr7	46080925	46271505	ENSBTAG00000043524	U6	BK	1	MT	1	SA	1	HF	1
CNVr2509	chr7	47757812	47903864	ENSBTAG00000018322	SEC24A	EL	1	SA	1	HF	2
CNVr2509	chr7	47757812	47903864	ENSBTAG00000021519	CAMLG	EL	1	SA	1	HF	2
CNVr2509	chr7	47757812	47903864	ENSBTAG00000021520	DDX46	EL	1	SA	1	HF	2
CNVr2515	chr7	53536229	53660483	ENSBTAG00000046190	PCDHA3	HL	2	LM	2	SA	1	AR	1	DB	1	HF	1
CNVr2515	chr7	53536229	53660483	ENSBTAG00000015439		HL	2	LM	2	SA	1	AR	1	DB	1	HF	1
CNVr2515	chr7	53536229	53660483	ENSBTAG00000045539	PCDHA5	HL	2	LM	2	SA	1	AR	1	DB	1	HF	1
CNVr2515	chr7	53536229	53660483	ENSBTAG00000046717		HL	2	LM	2	SA	1	AR	1	DB	1	HF	1
CNVr2515	chr7	53536229	53660483	ENSBTAG00000048170	PCDHA11	HL	2	LM	2	SA	1	AR	1	DB	1	HF	1
CNVr2518	chr7	54839973	55037685	ENSBTAG00000018503		ME	2	MT	1	HF	1
CNVr2518	chr7	54839973	55037685	ENSBTAG00000012339		ME	2	MT	1	HF	1
CNVr2518	chr7	54839973	55037685	ENSBTAG00000033568		ME	2	MT	1	HF	1
CNVr2518	chr7	54839973	55037685	ENSBTAG00000016789		ME	2	MT	1	HF	1
CNVr2531	chr7	69916568	69931500	ENSBTAG00000044046	SGCD	MT	4
CNVr2532	chr7	70005850	70022592	ENSBTAG00000044046	SGCD	MT	3
CNVr2534	chr7	70609121	70790831	ENSBTAG00000036102		BN	1	LM	1	BC	1	PA	3	AL	1
CNVr2580	chr7	104568613	104625401	ENSBTAG00000001485	PPIP5K2	HL	1	SA	1
CNVr2580	chr7	104568613	104625401	ENSBTAG00000006133		HL	1	SA	1
CNVr2588	chr7	109968017	110000473	ENSBTAG00000019285	FBXL17	EL	1	CL	1	HL	1	BU	1	SA	2
CNVr2589	chr8	95630	177339	ENSBTAG00000003124	HIATL1	MO	1	AL	1	BU	1	HF	1
CNVr2589	chr8	95630	177339	ENSBTAG00000045882	5S_rRNA	MO	1	AL	1	BU	1	HF	1
CNVr2603	chr8	12976665	13077947	ENSBTAG00000046043		DF	1	BC	1	HF	12
CNVr2617	chr8	22973761	23078877	ENSBTAG00000039675		BN	1	BC	1	BU	1	PA	1	MN	1
CNVr2617	chr8	22973761	23078877	ENSBTAG00000034320		BN	1	BC	1	BU	1	PA	1	MN	1
CNVr2617	chr8	22973761	23078877	ENSBTAG00000017916		BN	1	BC	1	BU	1	PA	1	MN	1
CNVr2617	chr8	22973761	23078877	ENSBTAG00000047134		BN	1	BC	1	BU	1	PA	1	MN	1
CNVr2617	chr8	22973761	23078877	ENSBTAG00000046629		BN	1	BC	1	BU	1	PA	1	MN	1
CNVr2617	chr8	22973761	23078877	ENSBTAG00000047413		BN	1	BC	1	BU	1	PA	1	MN	1
CNVr2617	chr8	22973761	23078877	ENSBTAG00000046815		BN	1	BC	1	BU	1	PA	1	MN	1
CNVr2617	chr8	22973761	23078877	ENSBTAG00000039963		BN	1	BC	1	BU	1	PA	1	MN	1
CNVr2617	chr8	22973761	23078877	ENSBTAG00000046638		BN	1	BC	1	BU	1	PA	1	MN	1
CNVr2619	chr8	25004348	25018534	ENSBTAG00000003097	DENND4C	MO	1	MN	1
CNVr2640	chr8	40072010	40083211	ENSBTAG00000046486		HL	1	AR	1
CNVr2640	chr8	40072010	40083211	ENSBTAG00000017137	CDC37L1	HL	1	AR	1
CNVr2647	chr8	47313169	47353121	ENSBTAG00000007778	TRPM3	CC	1	BU	1	TU	1	HF	2
CNVr2660	chr8	61614265	61794716	ENSBTAG00000025859	ZCCHC7	MO	1	HL	2	BU	1	MN	1	SA	3	DB	1	HF	1
CNVr2681	chr8	85379934	85467319	ENSBTAG00000018613	NOL8	SA	1	HF	1
CNVr2681	chr8	85379934	85467319	ENSBTAG00000011814	CENPP	SA	1	HF	1
CNVr2681	chr8	85379934	85467319	ENSBTAG00000011824	OGN	SA	1	HF	1
CNVr2681	chr8	85379934	85467319	ENSBTAG00000043225	U6	SA	1	HF	1
CNVr2693	chr8	95843835	95953799	ENSBTAG00000036005		JE	1	HF	2
CNVr2693	chr8	95843835	95953799	ENSBTAG00000016173		JE	1	HF	2
CNVr2693	chr8	95843835	95953799	ENSBTAG00000036008		JE	1	HF	2
CNVr2693	chr8	95843835	95953799	ENSBTAG00000000145		JE	1	HF	2
CNVr2694	chr8	95983063	96042429	ENSBTAG00000036012	OR13C3	LM	1	BS	3	MI	2	TU	1	CL	1
CNVr2695	chr8	96129918	96181815	ENSBTAG00000039868		HL	1	PA	1	MR	2	MI	1	CL	1	BK	1	TU	1	CH	3	KC	1	MO	1	BS	3	MT	1	MN	1	LM	1	BU	1	AR	1	ME	2	HF	3	AN	1	MA	1	PO	1	SA	1
CNVr2697	chr8	103339472	103423894	ENSBTAG00000016750	PTBP3	HL	1	SA	1
CNVr2697	chr8	103339472	103423894	ENSBTAG00000038335		HL	1	SA	1
CNVr2699	chr8	105168710	105226498	ENSBTAG00000019807	COL27A1	DF	1	BS	1	SA	1	TU	1	MR	2	BU	1	FL	1	HF	2
CNVr2699	chr8	105168710	105226498	ENSBTAG00000017294		DF	1	BS	1	SA	1	TU	1	MR	2	BU	1	FL	1	HF	2
CNVr2699	chr8	105168710	105226498	ENSBTAG00000017306	AKNA	DF	1	BS	1	SA	1	TU	1	MR	2	BU	1	FL	1	HF	2
CNVr2700	chr8	105254448	105273649	ENSBTAG00000017306	AKNA	DF	1	MR	1	TU	1	HF	4
CNVr2734	chr9	15480271	15553873	ENSBTAG00000005869	SENP6	EL	1	MO	1	HL	2	SA	1	BU	3	HF	1
CNVr2734	chr9	15480271	15553873	ENSBTAG00000044340	U6	EL	1	MO	1	HL	2	SA	1	BU	3	HF	1
CNVr2745	chr9	20264031	20276106	ENSBTAG00000012096	BCKDHB	MI	2	AN	1	PA	1	TU	1	HF	1
CNVr2768	chr9	36626316	36651767	ENSBTAG00000000188	HS3ST5	MI	1	AR	1
CNVr2774	chr9	40566887	40602886	ENSBTAG00000016627	WASF1	ME	1	SA	1
CNVr2775	chr9	40768835	40866390	ENSBTAG00000044976		BS	2	CH	1	MT	1	FL	1	BU	1
CNVr2777	chr9	45319473	45470496	ENSBTAG00000046017	POPDC3	DF	1	HF	12
CNVr2777	chr9	45319473	45470496	ENSBTAG00000033218		DF	1	HF	12
CNVr2808	chr9	64743011	64823583	ENSBTAG00000006672	SYNCRIP	DF	1	SA	1
CNVr2808	chr9	64743011	64823583	ENSBTAG00000018408	SNX14	DF	1	SA	1
CNVr2813	chr9	66429543	66441718	ENSBTAG00000013591	CYB5R4	HF	2
CNVr2814	chr9	66599290	66620995	ENSBTAG00000026578		BS	1	BC	1	JE	1	MN	1	BN	2	BU	1	AN	1	ME	3	KC	2	SA	1
CNVr2815	chr9	67167644	67215903	ENSBTAG00000020829	PTPRK	BS	1	DB	1
CNVr2826	chr9	75971573	76200840	ENSBTAG00000015638	IL20RA	HE	3
CNVr2826	chr9	75971573	76200840	ENSBTAG00000017000	IL22RA2	HE	3
CNVr2826	chr9	75971573	76200840	ENSBTAG00000012544	IFNGR1	HE	3
CNVr2855	chr9	98371949	98405208	ENSBTAG00000007668	AGPAT4	KC	2
CNVr2862	chr9	104021585	104050068	ENSBTAG00000047235		EL	2	ME	3	MN	1	HL	1	BU	1	RO	1	HF	1
[truncated: 28 more columns]

## Sheet: Table S9
CNVR_id	Chr	Start	End	Ensembl_gene	Common_gene_name	Breed_id	No._of_samples	Special_remarks(if any)
CNVr2115	chr4	80911703	80935765	ENSBTAG00000032121	SUGCT	CA	2
CNVr2768	chr9	36626316	36651767	ENSBTAG00000000188	HS3ST5	MI	1	AR	1
CNVr2774	chr9	40566887	40602886	ENSBTAG00000016627	WASF1	ME	1	SA	1
CNVr237	chr10	45564676	45570837	ENSBTAG00000015808	ZNF609	EL	2
CNVr1489	chr21	66229369	66242264	ENSBTAG00000025181	CCDC85C	BU	1	KC	1
CNVr424	chr12	7896268	7958697	ENSBTAG00000045443	U6	HL	1	HF	1
CNVr424	chr12	7896268	7958697	ENSBTAG00000045443	U6	HL	1	HF	1
CNVr1481	chr21	58595377	58735291	ENSBTAG00000008017	UNC79	SA	1	RO	1	#Unc79 -/- mice have disrupted breathing rhythms, fail to nurse, and die within the first days of life (Lu et al., 2010)
CNVr354	chr11	61155733	61176781	ENSBTAG00000044173	EHBP1	HL	2
CNVr1336	chr2	132157795	132176871	ENSBTAG00000040215	EIF4G3	JE	1	AR	1	#gene related to fertility in Nordic Red cattle (Hoglund et al., 2015)
CNVr2220	chr5	45645909	45655508	ENSBTAG00000019738	MDM1	HE	1	TU	1
CNVr1045	chr18	39170832	39174664	ENSBTAG00000006353	TXNL4B	HF	1	MN	1
CNVr1045	chr18	39170832	39174664	ENSBTAG00000006354		HF	1	MN	1
CNVr1045	chr18	39170832	39174664	ENSBTAG00000006354		HF	1	MN	1
CNVr1730	chr26	15004908	15012827	ENSBTAG00000000445	PDE6C	BK	1	HF	2	#gene for cone photoreceptor disorders (Thiadens et al., 2009)
CNVr172	chr1	140239275	140281102	ENSBTAG00000009258	NEK11	AL	1	MN	1
CNVr2123	chr4	87748713	87761236	ENSBTAG00000005110	CADPS2	LM	2	MI	1	AR	1
CNVr258	chr10	73254059	73287822	ENSBTAG00000030801	MNAT1	EL	1	RO	1
CNVr738	chr15	24783744	24789973	ENSBTAG00000031330	HTR3B	CC	1	MN	1
CNVr2855	chr9	98371949	98405208	ENSBTAG00000007668	AGPAT4	KC	2
CNVr53	chr1	37852859	37857734	ENSBTAG00000023652	PROS1	SA	1	DB
CNVr807	chr15	67409283	67425267	ENSBTAG00000044158	LDLRAD3	CH	2	#associated with bovinePAraTB (Minozzi et al., 2012)
CNVr566	chr13	32179865	32212215	ENSBTAG00000011366	ST8SIA6	BK	1	HL	1
CNVr2138	chr4	98249689	98282044	ENSBTAG00000014112	EXOC4	HF	2
CNVr751	chr15	35078044	35154381	ENSBTAG00000005340	SERGEF	DF	2
CNVr560	chr13	26271168	26316201	ENSBTAG00000023920	GPR158	HF	2
CNVr2004	chr3	94435711	94518433	ENSBTAG00000002721	ZCCHC11	BN	1	SA	1
CNVr2004	chr3	94435711	94518433	ENSBTAG00000002720	PRPF38A	BN	1	SA	1
CNVr2640	chr8	40072010	40083211	ENSBTAG00000046486		HL	1	AR	1
CNVr2640	chr8	40072010	40083211	ENSBTAG00000017137	CDC37L1	HL	1	AR	1
CNVr1797	chr27	19188197	19212269	ENSBTAG00000020468	MICU3	MT	1	BU	1
CNVr2192	chr5	24884876	24905693	ENSBTAG00000017729	NR2C1	BU	1	MN
CNVr1279	chr2	71981684	72055512	ENSBTAG00000020855	PTPN4	MT	1	HF	feeding behaviour traits in pig (Do D. et al., 2013)
CNVr1994	chr3	78897195	78905736	ENSBTAG00000011097	TCTEX1D1	CC	1	MN	1
CNVr2271	chr5	104667166	104670780	ENSBTAG00000012265	VWF	HF	4
CNVr1653	chr24	35489668	35512539	ENSBTAG00000008403	ROCK1	SA	1	HF	1	#defects in eyelid closure and omphalocele in KO mice(Shimizu et al., 2005)
CNVr1478	chr21	55475179	55480668	ENSBTAG00000002613	MIS18BP1	SA	1	RO	1
CNVr1556	chr22	52522848	52558049	ENSBTAG00000031567	SMARCC1	RO	1	HF	2
CNVr2324	chr6	31740018	31756307	ENSBTAG00000017061	SMARCAD1	HL	1	ME	1
CNVr2681	chr8	85379934	85467319	ENSBTAG00000018613	NOL8	SA	1	HF	1
CNVr2681	chr8	85379934	85467319	ENSBTAG00000011814	CENPP	SA	1	HF	1
CNVr2681	chr8	85379934	85467319	ENSBTAG00000011824	OGN	SA	1	HF	1
CNVr2681	chr8	85379934	85467319	ENSBTAG00000043225	U6	SA	1	HF	1
CNVr2697	chr8	103339472	103423894	ENSBTAG00000016750	PTBP3	HL	1	SA	1
CNVr2697	chr8	103339472	103423894	ENSBTAG00000038335		HL	1	SA	1
CNVr1938	chr3	32390609	32430992	ENSBTAG00000009888	DRAM2	SA	1	HF	1
CNVr1938	chr3	32390609	32430992	ENSBTAG00000030119		SA	1	HF	1
CNVr1938	chr3	32390609	32430992	ENSBTAG00000030119		SA	1	HF	1
CNVr1763	chr26	35874177	35883709	ENSBTAG00000017709	ATRNL1	HL	1	PO
CNVr2580	chr7	104568613	104625401	ENSBTAG00000001485	PPIP5K2	HL	1	SA	1
CNVr2580	chr7	104568613	104625401	ENSBTAG00000006133		HL	1	SA	1
CNVr2199	chr5	33199577	33211425	ENSBTAG00000011838	PCED1B	SA	1	AR	1
CNVr1490	chr21	67494845	67539510	ENSBTAG00000042438	SNORD113	CC	1	SA	1	RO	1
CNVr1490	chr21	67494845	67539510	ENSBTAG00000043933	SNORD113	CC	1	SA	1	RO	1
CNVr1490	chr21	67494845	67539510	ENSBTAG00000042442	SNORD113	CC	1	SA	1	RO	1
CNVr1490	chr21	67494845	67539510	ENSBTAG00000042679	SNORD113	CC	1	SA	1	RO	1
CNVr1490	chr21	67494845	67539510	ENSBTAG00000042346	SNORD113	CC	1	SA	1	RO	1
CNVr1490	chr21	67494845	67539510	ENSBTAG00000042953	SNORD113	CC	1	SA	1	RO	1
CNVr1490	chr21	67494845	67539510	ENSBTAG00000043314	SNORD113	CC	1	SA	1	RO	1
CNVr1490	chr21	67494845	67539510	ENSBTAG00000042412	SNORD113	CC	1	SA	1	RO	1
CNVr1490	chr21	67494845	67539510	ENSBTAG00000042845	SNORD113	CC	1	SA	1	RO	1
CNVr1490	chr21	67494845	67539510	ENSBTAG00000048101	SNORD113	CC	1	SA	1	RO	1
CNVr1490	chr21	67494845	67539510	ENSBTAG00000048101	SNORD113	CC	1	SA	1	RO	1
CNVr1490	chr21	67494845	67539510	ENSBTAG00000042690	SNORD113	CC	1	SA	1	RO	1
CNVr1490	chr21	67494845	67539510	ENSBTAG00000042603	SNORD113	CC	1	SA	1	RO	1
CNVr1490	chr21	67494845	67539510	ENSBTAG00000042508	SNORD113	CC	1	SA	1	RO	1
CNVr1490	chr21	67494845	67539510	ENSBTAG00000042543	SNORD113	CC	1	SA	1	RO	1
CNVr1490	chr21	67494845	67539510	ENSBTAG00000043417	SNORD113	CC	1	SA	1	RO	1
CNVr1490	chr21	67494845	67539510	ENSBTAG00000042199	SNORD113	CC	1	SA	1	RO	1
CNVr1490	chr21	67494845	67539510	ENSBTAG00000042365	SNORD113	CC	1	SA	1	RO	1
CNVr1490	chr21	67494845	67539510	ENSBTAG00000043490	SNORD113	CC	1	SA	1	RO	1
CNVr1490	chr21	67494845	67539510	ENSBTAG00000043413	SNORD113	CC	1	SA	1	RO	1
CNVr1490	chr21	67494845	67539510	ENSBTAG00000043413	SNORD113	CC	1	SA	1	RO	1
CNVr1490	chr21	67494845	67539510	ENSBTAG00000044977	SNORD113	CC	1	SA	1	RO	1
CNVr1490	chr21	67494845	67539510	ENSBTAG00000042588	SNORD113	CC	1	SA	1	RO	1
CNVr1490	chr21	67494845	67539510	ENSBTAG00000043034	SNORD113	CC	1	SA	1	RO	1
CNVr1490	chr21	67494845	67539510	ENSBTAG00000043034	SNORD113	CC	1	SA	1	RO	1
CNVr1490	chr21	67494845	67539510	ENSBTAG00000042519	SNORD113	CC	1	SA	1	RO	1
CNVr1490	chr21	67494845	67539510	ENSBTAG00000046420	SNORD113	CC	1	SA	1	RO	1
CNVr1490	chr21	67494845	67539510	ENSBTAG00000046420	SNORD113	CC	1	SA	1	RO	1
CNVr1490	chr21	67494845	67539510	ENSBTAG00000043040	SNORD113	CC	1	SA	1	RO	1
CNVr1490	chr21	67494845	67539510	ENSBTAG00000043179	SNORD113	CC	1	SA	1	RO	1
CNVr997	chr17	55105554	55202542	ENSBTAG00000019278	KNTC1	EL	1	HL	1	SA	2
CNVr997	chr17	55105554	55202542	ENSBTAG00000006118	RSRC2	EL	1	HL	1	SA	2
CNVr997	chr17	55105554	55202542	ENSBTAG00000006114	ZCCHC8	EL	1	HL	1	SA	2
CNVr997	chr17	55105554	55202542	ENSBTAG00000044855	SNORA9	EL	1	HL	1	SA	2
CNVr742	chr15	30327435	30384316	ENSBTAG00000006817	CBL	EL	2	CC	1	BU
CNVr168	chr1	136840320	136877884	ENSBTAG00000000526	TOPBP1	SA	1	DB	1
CNVr1217	chr2	21774236	21826349	ENSBTAG00000002295	ATF2	EL	1	ME	1	SA	1	HF
CNVr2588	chr7	109968017	110000473	ENSBTAG00000019285	FBXL17	EL	1	CL	1	HL	1	BU	1	SA	2
CNVr565	chr13	31586784	31588603	ENSBTAG00000005072	CUBN	JE	1	HF	1
CNVr518	chr12	66720215	66756970	ENSBTAG00000008708	GPC5	BU	3
CNVr1575	chr23	8306292	8391039	ENSBTAG00000019684	NUDT3	CC	1	SA	1
CNVr1575	chr23	8306292	8391039	ENSBTAG00000044261	SNORA31	CC	1	SA	1
CNVr1233	chr2	36448282	36483235	ENSBTAG00000032515	PLA2R1	EL	3	CH	1	MN	1
CNVr1337	chr2	133469421	133480268	ENSBTAG00000030367	RNF186	BN	1	BC	1
CNVr1877	chr29	9170206	9176026	ENSBTAG00000046374		DF	1	CH	1
CNVr608	chr14	4716252	4721245	ENSBTAG00000047488	KCNK9	FL	2
CNVr2647	chr8	47313169	47353121	ENSBTAG00000007778	TRPM3	CC	1	BU	1	TU	1	HF	2
CNVr428	chr12	11881817	11901833	ENSBTAG00000001133	VWA8	HL	1	SA	1
CNVr752	chr15	35568133	35573992	ENSBTAG00000000983	ABCC8	MO	1	HL	1
CNVr2032	chr4	5683973	5755303	ENSBTAG00000043955	C7orf72	HE	1	EL	1
CNVr2032	chr4	5683973	5755303	ENSBTAG00000005499	ZPBP	HE	1	EL	1
CNVr108	chr1	70886534	70968244	ENSBTAG00000032839	LRCH3	EL	1	BS	1	TU	1	MO	1	BU	2	AR	1	DB	1
CNVr108	chr1	70886534	70968244	ENSBTAG00000014874	FYTTD1	EL	1	BS	1	TU	1	MO	1	BU	2	AR	1	DB	1
CNVr1308	chr2	98810859	98828441	ENSBTAG00000016662	CPS1	HF	2
CNVr1658	chr24	43466236	43530199	ENSBTAG00000010542	SPIRE1	HL	3	SA	1
CNVr1658	chr24	43466236	43530199	ENSBTAG00000010547	CEP76	HL	3	SA	1
CNVr1658	chr24	43466236	43530199	ENSBTAG00000010552	PSMG2	HL	3	SA	1
CNVr2373	chr6	70595517	70635824	ENSBTAG00000020653	FIP1L1	EL	1	RO	1
CNVr612	chr14	9529801	9593225	ENSBTAG00000006869	PHF20L1	CC	1	SA	1
CNVr1972	chr3	67188601	67216388	ENSBTAG00000020761	USP33	EL	2	PO	1	BU	1	MN	1
CNVr2478	chr7	32344413	32378644	ENSBTAG00000025358	SNX2	SA	1	MN	1
CNVr1955	chr3	50446348	50509843	ENSBTAG00000020180	TMED5	SA	1	AR	1	HF	1
CNVr1955	chr3	50446348	50509843	ENSBTAG00000001393	MTF2	SA	1	AR	1	HF	1
CNVr1729	chr26	13106434	13132916	ENSBTAG00000011651	HECTD2	MT	1	MN	1
CNVr2467	chr7	23690724	23704360	ENSBTAG00000001570	CSF2	HF	2	PA	1	MN	1
CNVr2813	chr9	66429543	66441718	ENSBTAG00000013591	CYB5R4	HF	2
CNVr577	chr13	48096751	48201429	ENSBTAG00000008293	GPCPD1	ME	1	SA	1	HF	1
CNVr275	chr10	93620460	93670999	ENSBTAG00000013652	GTF2A1	EL	2
CNVr275	chr10	93620460	93670999	ENSBTAG00000046331		EL	2
CNVr275	chr10	93620460	93670999	ENSBTAG00000042272	SNORA79	EL	2
CNVr1435	chr21	32402951	32433012	ENSBTAG00000007382	SCAPER	MO	1	MT	1	SA	1
CNVr591	chr13	71538294	71541378	ENSBTAG00000000309	PTPRT	HF	3
CNVr2219	chr5	45391371	45395358	ENSBTAG00000008967	RAP1B	BU	3
CNVr2215	chr5	42126480	42154122	ENSBTAG00000004832	KIF21A	EL	1	HF	1
CNVr1420	chr21	14876077	14945150	ENSBTAG00000017896	ST8SIA2	FL	1	TU	1
CNVr1570	chr23	3098756	3108309	ENSBTAG00000008228	BEND6	HE	2	MO	1	CH	1	CC	1
CNVr2262	chr5	99096608	99155381	ENSBTAG00000023258		CA	1	RO	1	HF	1
CNVr2262	chr5	99096608	99155381	ENSBTAG00000030468		CA	1	RO	1	HF	1
CNVr1218	chr2	22047152	22055648	ENSBTAG00000008028	CHN1	HF	2
CNVr2479	chr7	33252784	33296499	ENSBTAG00000044364	5S_rRNA	SA	1	HF	1
CNVr1978	chr3	70830063	70854502	ENSBTAG00000000965	TNNI3K	HF	2
CNVr1978	chr3	70830063	70854502	ENSBTAG00000000965	TNNI3K	HF	2
CNVr109	chr1	72760488	72776376	ENSBTAG00000003378	ACAP2	HL	1	SA	1
CNVr2745	chr9	20264031	20276106	ENSBTAG00000012096	BCKDHB	MI	2	AN	1	PA	1	TU	1	HF	1
CNVr1975	chr3	69197538	69292666	ENSBTAG00000005864	ASB17	SA	1	HF	1
CNVr1975	chr3	69197538	69292666	ENSBTAG00000018448	MSH4	SA	1	HF	1	MSH4 deficient mice unfertile, while in female impaired oocyte formation (Kneitz et al., 2000)
CNVr1405	chr20	71634515	71636702	ENSBTAG00000011405	CEP72	LI	1	PA	1	SA	1
References
Lu, B., Zhang, Q., Wang, H., Wang, Y., Nakayama, M., Ren, D. Extracellular calcium controls background current and neuronal excitability via an UNC79-UNC80-NALCN cation channel complex. Neuron 68: 488-499, 2010.
Höglund, J. K., Guldbrandtsen, B., Su, G., Thomsen, B., Lund, M. S., and Childs, K. (2009). Genome-wide association study for female fertility in Nordic Red cattle. J. Dairy Sci. 92, 2136–2143. doi:10.3168/jds.2008-1104.
Thiadens, A. A. H. J., den Hollander, A. I., Roosing, S., Nabuurs, S. B., Zekveld-Vroon, R. C., Collin, R. W. J., De Baere, E., Koenekoop, R. K., van Schooneveld, M. J., Strom, T. M., van Lith-Verhoeven, J. J. C., Lotery, A. J., van Moll-Ramirez, N., Leroy, B. P., van den Born, L. I., Hoyng, C. B., Cremers, F. P. M., Klaver, C. C. W. Homozygosity mapping reveals PDE6C mutations in parents with ea…
Minozzi G, Williams JL, Stella A, Strozzi F, Luini M, Settles ML, et al. (2012) Meta-Analysis of Two Genome-Wide Association Studies of Bovine Paratuberculosis. PLoS ONE 7(3): e32578. https://doi.org/10.1371/journal.pone.0032578
Do DN, Strathe AB, Ostersen T, Jensen J, Mark T, Kadarmideen HN (2013) Genome-Wide Association Study Reveals Genetic Architecture of Eating Behavior in Pigs and Its Implications for Humans Obesity by Comparative Mapping. PLoS ONE 8(8): e71509. https://doi.org/10.1371/journal.pone.0071509
Kneitz, B., Cohen, P. E., Avdievich, E., Zhu, L., Kane, M. F., Hou, H., Jr., Kolodner, R. D., Kucherlapati, R., Pollard, J. W., Edelmann, W. MutS homolog 4 localization to meiotic chromosomes is required for chromosome pairing during meiosis in male and female mice. Genes Dev. 14: 1085-1097, 2000.

## Sheet: Table S10
GO biological process complete	Bos taurus - REFLIST (19879)	Total_gene(Observed)	Total_gene(Expected)	Fold Enrichment	P-value(after_mutiple_correction)
immunoglobulin production (GO:0002377)	64	16	2.35	6.81	2.76e-05
production of molecular mediator of immune response (GO:0002440)	76	17	2.79	6.09	4.6e-05
detection of chemical stimulus involved in sensory perception of smell (GO:0050911)	943	198	34.63	5.72	2.29e-86
detection of chemical stimulus involved in sensory perception (GO:0050907)	975	201	35.8	5.61	1.78e-86
sensory perception of smell (GO:0007608)	962	198	35.33	5.6	6.99e-85
detection of chemical stimulus (GO:0009593)	996	201	36.58	5.5	7.17e-85
detection of stimulus involved in sensory perception (GO:0050906)	1015	202	37.27	5.42	2.65e-84
sensory perception of chemical stimulus (GO:0007606)	1017	201	37.35	5.38	2.65e-83
detection of stimulus (GO:0051606)	1089	204	39.99	5.1	1.13e-80
sensory perception (GO:0007600)	1273	205	46.75	4.39	7.85e-70
neurological system process (GO:0050877)	1506	209	55.3	3.78	1.83e-60
G-protein coupled receptor signaling pathway (GO:0007186)	1593	207	58.5	3.54	4.15e-55
system process (GO:0003008)	1858	213	68.23	3.12	3.9e-48
response to chemical (GO:0042221)	3101	245	113.88	2.15	2.56e-29
signal transduction (GO:0007165)	4101	254	150.6	1.69	3.86e-15
single organism signaling (GO:0044700)	4321	260	158.68	1.64	5.12e-14
signaling (GO:0023052)	4324	260	158.79	1.64	5.61e-14
cell communication (GO:0007154)	4399	262	161.54	1.62	1.33e-13
cellular response to stimulus (GO:0051716)	5166	276	189.71	1.45	1.13e-08
multicellular organismal process (GO:0032501)	5154	275	189.27	1.45	1.5e-08
response to stimulus (GO:0050896)	6211	328	228.08	1.44	4.53e-11
GO cellular component complete
MHC class II protein complex (GO:0042613)	16	6	0.59	10.21	0.038
MHC protein complex (GO:0042611)	31	10	1.14	8.78	0.000383
keratin filament (GO:0045095)	58	12	2.13	5.63	0.00271
plasma membrane (GO:0005886)	4075	273	149.64	1.82	8.32e-23
cell periphery (GO:0071944)	4170	276	153.13	1.8	2.46e-22
integral component of membrane (GO:0016021)	5557	333	204.07	1.63	2.86e-21
intrinsic component of membrane (GO:0031224)	5621	335	206.42	1.62	4.8e-21
membrane part (GO:0044425)	6436	350	236.34	1.48	2.15e-15
membrane (GO:0016020)	8308	387	305.09	1.27	7.56e-07
GO molecular function complete
odorant binding (GO:0005549)	232	49	8.52	5.75	1.07e-18
olfactory receptor activity (GO:0004984)	943	198	34.63	5.72	7.3e-87
G-protein coupled receptor activity (GO:0004930)	1364	201	50.09	4.01	2.06e-62
transmembrane signaling receptor activity (GO:0004888)	1656	214	60.81	3.52	1.88e-57
transmembrane receptor activity (GO:0099600)	1694	214	62.21	3.44	8.29e-56
signaling receptor activity (GO:0038023)	1739	214	63.86	3.35	6.37e-54
receptor activity (GO:0004872)	1927	222	70.76	3.14	1.68e-51
molecular transducer activity (GO:0060089)	1927	222	70.76	3.14	1.68e-51
signal transducer activity (GO:0004871)	1984	218	72.86	2.99	5.08e-47

[truncated: 1 more sheets: Table S11]
